# Supplementary material for: 5-[(E)-(2-Fluoro­benzyl­idene)amino]-2-hy­droxy­benzoic acid
Source: Acta Crystallogr Sect E Struct Rep Online. 2011 Aug 17;67(Pt 9):o2372. doi: 10.1107/S160053681103162X (PMC3200747; doi:10.1107/S160053681103162X)
Supplement: Supplementary file 1 [file e-67-o2372-sup1.cif]

##############################################################################
#                                                                            #
# This CIF contains the data in a paper accepted for publication in          #
# Acta Crystallographica Section E. It conforms to the requirements of       #
# Notes for Authors for Acta Crystallographica Section E, and has been       #
# peer reviewed under the auspices of the IUCr Commission on Journals.       #
#                                                                            #
# Full details of the Crystallographic Information File format               #
# are given in the paper "The Crystallographic Information File (CIF):       #
# a New Standard Archive File for Crystallography" by S. R. Hall, F. H.      #
# Allen and I. D. Brown [Acta Cryst. (1991), A47, 655-685].                  #
#                                                                            #
# The current version of the core CIF dictionary is obtainable from          #
# ftp://ftp.iucr.org/pub/cif_core.dic.                                       #
#                                                                            #
# Software is freely available for graphical display of the structure(s)     #
# in this CIF. For information consult the CIF software page                 #
# http://www.iucr.org/resources/cif/software.                                #
#                                                                            #
# This file may be used for bona fide research purposes within the           #
# scientific community so long as proper attribution is given to the journal # 
# article from which it was obtained.                                        #
#                                                                            #
##############################################################################
data_global
_audit_creation_method     ?
_journal_date_recd_electronic     2011-07-31
_journal_date_accepted     2011-08-04
_journal_name_full     'Acta Crystallographica, Section E'
_journal_year     2011
_journal_volume     67
_journal_issue      9
_journal_page_first     o2372
_journal_page_last     o2372
_journal_paper_category     QO
_journal_coeditor_code     TK2774
_publ_contact_author
;
Muhammad Nawaz Tahir
University of Sargodha
Department of Physics
Sargodha
Pakistan
;
_publ_contact_author_email     dmntahir_uos@yahoo.com
_publ_contact_author_fax     '0092 48 32 22 121'
_publ_contact_author_phone     '0092 48 92 30 914'
_publ_section_title
;
5-[(<i>E</i>)-(2-Fluorobenzylidene)amino]-2-hydroxybenzoic acid
;
loop_
    _publ_author_name
    _publ_author_address
    'Tahir, M. Nawaz'
;
Department of Physics
University of Sargodha
Sargodha
Pakistan
;
    'Muhammad Ilyas Tariq'
;
Department of Chemistry
University of Sargodha
Sargodha
Pakistan
;
    'Riaz H. Tariq'
;
Institute of Chemical and Pharmaceutical Sciences
The University of Faisalabad
Faisalabad
Pakistan
;
data_I
_audit_creation_method     SHELXL-97
_chemical_name_systematic
;
5-[(<i>E</i>)-(2-Fluorobenzylidene)amino]-2-hydroxybenzoic acid
;
_chemical_name_common     ?
_chemical_formula_moiety     'C14 H10 F N O3'
_chemical_formula_sum     'C14 H10 F N O3'
_chemical_formula_iupac     'C14 H10 F N O3'
_chemical_formula_weight     259.23
_symmetry_cell_setting     monoclinic
_symmetry_space_group_name_H-M     'P 21/n'
_symmetry_space_group_name_Hall     '-P 2yn'
loop_
    _symmetry_equiv_pos_site_id
    _symmetry_equiv_pos_as_xyz
    1 x,y,z
    2 1/2-x,1/2+y,1/2-z
    3 -x,-y,-z
    4 1/2+x,1/2-y,1/2+z
_cell_length_a     15.5688(16)
_cell_length_b     4.7139(4)
_cell_length_c     16.2248(16)
_cell_angle_alpha     90
_cell_angle_beta     92.412(4)
_cell_angle_gamma     90
_cell_volume     1189.7(2)
_cell_formula_units_Z     4
_cell_measurement_reflns_used     1156
_cell_measurement_theta_min     2.51
_cell_measurement_theta_max     25.25
_cell_measurement_temperature     296(2)
_exptl_crystal_description     prism
_exptl_crystal_colour     violet
_exptl_crystal_size_max     0.30
_exptl_crystal_size_mid     0.22
_exptl_crystal_size_min     0.18
_exptl_crystal_density_diffrn     1.447
_exptl_crystal_density_meas     ?
_exptl_crystal_density_method     'not measured'
_exptl_crystal_F_000     536
_exptl_absorpt_coefficient_mu     0.113
_exptl_absorpt_correction_type     multi-scan
_exptl_absorpt_process_details     '(SADABS; Bruker, 2005)'
_exptl_absorpt_correction_T_min     0.972
_exptl_absorpt_correction_T_max     0.983
_exptl_special_details
;
;
_diffrn_ambient_temperature     296(2)
_diffrn_radiation_type     MoK\a
_diffrn_radiation_wavelength     0.71073
_diffrn_radiation_source     'fine-focus sealed tube'
_diffrn_radiation_monochromator     graphite
_diffrn_measurement_device_type     'Bruker Kappa APEXII CCD'
_diffrn_measurement_method     \w
_diffrn_detector_area_resol_mean     8.10
_diffrn_reflns_number     15880
_diffrn_reflns_av_R_equivalents     0.0788
_diffrn_reflns_av_sigmaI/netI     0.0636
_diffrn_reflns_theta_min     2.51
_diffrn_reflns_theta_max     25.25
_diffrn_reflns_theta_full     25.25
_diffrn_measured_fraction_theta_max     0.999
_diffrn_measured_fraction_theta_full     0.999
_diffrn_reflns_limit_h_min     -18
_diffrn_reflns_limit_h_max     18
_diffrn_reflns_limit_k_min     -5
_diffrn_reflns_limit_k_max     5
_diffrn_reflns_limit_l_min     -19
_diffrn_reflns_limit_l_max     19
_diffrn_standards_number     0
_diffrn_standards_interval_count     ?
_diffrn_standards_interval_time     ?
_diffrn_standards_decay_%     ?
_refine_special_details
;
Refinement of <i>F</i>^2^ against ALL reflections. The weighted <i>R</i>-factor
<i>wR</i> and goodness of fit <i>S</i> are based on <i>F</i>^2^, conventional
<i>R</i>-factors <i>R</i> are based on <i>F</i>, with <i>F</i> set to zero for
negative <i>F</i>^2^. The threshold expression of <i>F</i>^2^ >
\s(<i>F</i>^2^) is used only for calculating <i>R</i>-factors(gt) <i>etc</i>.
and is not relevant to the choice of reflections for refinement.
<i>R</i>-factors based on <i>F</i>^2^ are statistically about twice as large
as those based on <i>F</i>, and <i>R</i>- factors based on ALL data will be
even larger.
;
_reflns_number_total     2161
_reflns_number_gt     1156
_reflns_threshold_expression     I>2\s(I)
_refine_ls_structure_factor_coef     Fsqd
_refine_ls_matrix_type     full
_refine_ls_R_factor_all     0.1154
_refine_ls_R_factor_gt     0.0484
_refine_ls_wR_factor_gt     0.1000
_refine_ls_wR_factor_ref     0.1271
_refine_ls_goodness_of_fit_ref     1.009
_refine_ls_restrained_S_all     1.009
_refine_ls_number_reflns     2161
_refine_ls_number_parameters     179
_refine_ls_number_restraints     0
_refine_ls_hydrogen_treatment     mixed
_refine_ls_weighting_scheme     calc
_refine_ls_weighting_details
         'calc w=1/[\s^2^(Fo^2^)+(0.0531P)^2^+0.0687P] where P=(Fo^2^+2Fc^2^)/3'
_atom_sites_solution_hydrogens     geom
_atom_sites_solution_primary     direct
_atom_sites_solution_secondary     difmap
_refine_ls_shift/su_max     0.000
_refine_ls_shift/su_mean     0.000
_refine_diff_density_max     0.170
_refine_diff_density_min     -0.160
_refine_ls_extinction_method     'SHELXL97 (Sheldrick, 2008)'
_refine_ls_extinction_coef     0.012(2)
_refine_ls_extinction_expression
                                  'Fc^*^=kFc[1+0.001xFc^2^\l^3^/sin(2\q)]^-1/4^'
loop_
    _atom_type_symbol
    _atom_type_description
    _atom_type_scat_dispersion_real
    _atom_type_scat_dispersion_imag
    _atom_type_scat_source
    'C' 'C' 0.0033 0.0016
                         'International Tables Vol C Tables 4.2.6.8 and 6.1.1.4'
    'H' 'H' 0.0000 0.0000
                         'International Tables Vol C Tables 4.2.6.8 and 6.1.1.4'
    'N' 'N' 0.0061 0.0033
                         'International Tables Vol C Tables 4.2.6.8 and 6.1.1.4'
    'O' 'O' 0.0106 0.0060
                         'International Tables Vol C Tables 4.2.6.8 and 6.1.1.4'
    'F' 'F' 0.0171 0.0103
                         'International Tables Vol C Tables 4.2.6.8 and 6.1.1.4'
_computing_data_collection     'APEX2 (Bruker, 2009)'
_computing_cell_refinement     'SAINT (Bruker, 2009)'
_computing_data_reduction     'SAINT (Bruker, 2009)'
_computing_structure_solution     'SHELXS97 (Sheldrick, 2008)'
_computing_structure_refinement     'SHELXL97 (Sheldrick, 2008)'
_computing_molecular_graphics
                              'ORTEP-3 (Farrugia, 1997) and PLATON (Spek, 2009)'
_computing_publication_material
                                'WinGX (Farrugia, 1999) and PLATON (Spek, 2009)'
loop_
    _atom_site_type_symbol
    _atom_site_label
    _atom_site_fract_x
    _atom_site_fract_y
    _atom_site_fract_z
    _atom_site_U_iso_or_equiv
    _atom_site_thermal_displace_type
    _atom_site_calc_flag
    _atom_site_refinement_flags
    _atom_site_occupancy
    _atom_site_disorder_assembly
    _atom_site_disorder_group
    F F1 0.52929(12) -0.3124(5) 0.56845(13) 0.1012(9) Uani . . 1.000 . -16
    O O1 0.06399(12) 0.7307(4) 0.55258(12) 0.0525(8) Uani . . 1.000 . -16
    O O2 0.05067(11) 0.8698(4) 0.42115(11) 0.0495(7) Uani . . 1.000 . -16
    O O3 0.14217(13) 0.6175(4) 0.31108(12) 0.0542(8) Uani . . 1.000 . -16
    N N1 0.28499(15) -0.0194(4) 0.57191(14) 0.0515(9) Uani . . 1.000 . -16
    C C1 0.08505(17) 0.7167(5) 0.47509(18) 0.0417(10) Uani . . 1.000 . -16
    C C2 0.15088(16) 0.5080(5) 0.45759(15) 0.0375(9) Uani . . 1.000 . -16
    C C3 0.17635(17) 0.4699(5) 0.37661(17) 0.0434(10) Uani . . 1.000 . -16
    C C4 0.23883(18) 0.2707(6) 0.36048(19) 0.0519(11) Uani . . 1.000 . -16
    C C5 0.27501(17) 0.1124(6) 0.42340(19) 0.0514(11) Uani . . 1.000 . -16
    C C6 0.25157(17) 0.1477(5) 0.50467(18) 0.0442(10) Uani . . 1.000 . -16
    C C7 0.18911(17) 0.3435(5) 0.52047(17) 0.0432(9) Uani . . 1.000 . -16
    C C8 0.3618(2) -0.1094(6) 0.57106(19) 0.0549(11) Uani . . 1.000 . -16
    C C9 0.39800(18) -0.2991(5) 0.63403(18) 0.0487(11) Uani . . 1.000 . -16
    C C10 0.4808(2) -0.4013(6) 0.6308(2) 0.0584(11) Uani . . 1.000 . -16
    C C11 0.5166(2) -0.5910(7) 0.6868(2) 0.0656(12) Uani . . 1.000 . -16
    C C12 0.4681(2) -0.6790(7) 0.7506(2) 0.0651(12) Uani . . 1.000 . -16
    C C13 0.3861(2) -0.5771(7) 0.7575(2) 0.0671(12) Uani . . 1.000 . -16
    C C14 0.35127(19) -0.3924(6) 0.70003(19) 0.0607(11) Uani . . 1.000 . -16
    H H1 0.0276(18) 0.869(6) 0.5597(16) 0.0630 Uiso . . 1.000 . -16
    H H3 0.1029(18) 0.734(6) 0.3343(18) 0.0651 Uiso . . 1.000 . -16
    H H4 0.25617 0.24473 0.30685 0.0624 Uiso . . 1.000 . -16
    H H5 0.31634 -0.02248 0.41163 0.0618 Uiso . . 1.000 . -16
    H H7 0.17190 0.36688 0.57425 0.0518 Uiso . . 1.000 . -16
    H H8 0.39610 -0.05202 0.52858 0.0659 Uiso . . 1.000 . -16
    H H11 0.57227 -0.65780 0.68150 0.0788 Uiso . . 1.000 . -16
    H H12 0.49076 -0.80744 0.78922 0.0777 Uiso . . 1.000 . -16
    H H13 0.35381 -0.63410 0.80153 0.0803 Uiso . . 1.000 . -16
    H H14 0.29529 -0.32804 0.70528 0.0729 Uiso . . 1.000 . -16
loop_
    _atom_site_aniso_label
    _atom_site_aniso_U_11
    _atom_site_aniso_U_22
    _atom_site_aniso_U_33
    _atom_site_aniso_U_12
    _atom_site_aniso_U_13
    _atom_site_aniso_U_23
    F1 0.0551(12) 0.1469(19) 0.1031(17) 0.0089(12) 0.0211(12) 0.0358(14)
    O1 0.0594(14) 0.0547(12) 0.0440(13) 0.0135(10) 0.0101(10) -0.0004(10)
    O2 0.0534(13) 0.0504(12) 0.0450(12) 0.0078(10) 0.0043(10) 0.0038(10)
    O3 0.0612(14) 0.0565(13) 0.0456(13) 0.0044(10) 0.0096(10) 0.0015(10)
    N1 0.0474(16) 0.0455(14) 0.0613(17) 0.0035(12) -0.0011(13) 0.0003(12)
    C1 0.0439(18) 0.0368(15) 0.0443(18) -0.0081(14) 0.0023(15) -0.0009(14)
    C2 0.0398(16) 0.0336(14) 0.0391(17) -0.0055(12) 0.0034(13) -0.0014(13)
    C3 0.0431(17) 0.0398(15) 0.0476(18) -0.0057(14) 0.0050(14) 0.0029(14)
    C4 0.053(2) 0.0519(18) 0.0517(19) -0.0005(16) 0.0132(16) -0.0083(16)
    C5 0.0437(18) 0.0448(17) 0.066(2) 0.0021(14) 0.0058(16) -0.0085(16)
    C6 0.0419(17) 0.0376(15) 0.0529(19) -0.0046(14) 0.0009(14) -0.0005(14)
    C7 0.0454(17) 0.0377(15) 0.0469(17) -0.0032(13) 0.0075(14) -0.0038(13)
    C8 0.049(2) 0.0498(17) 0.066(2) -0.0056(15) 0.0025(16) 0.0062(16)
    C9 0.0419(18) 0.0461(17) 0.058(2) 0.0001(14) 0.0006(15) -0.0005(15)
    C10 0.0444(19) 0.068(2) 0.063(2) -0.0011(17) 0.0061(17) 0.0017(18)
    C11 0.049(2) 0.078(2) 0.069(2) 0.0194(18) -0.0075(18) -0.0099(19)
    C12 0.065(2) 0.068(2) 0.061(2) 0.0096(18) -0.0120(19) 0.0010(17)
    C13 0.056(2) 0.085(2) 0.060(2) 0.0020(19) -0.0019(17) 0.0117(19)
    C14 0.0460(19) 0.069(2) 0.067(2) 0.0058(17) 0.0003(17) 0.0043(18)
_geom_special_details
;
Bond distances, angles <i>etc</i>. have been calculated using the rounded
fractional coordinates. All su's are estimated from the variances of the
(full) variance-covariance matrix. The cell e.s.d.'s are taken into account in
the estimation of distances, angles and torsion angles
;
loop_
    _geom_bond_atom_site_label_1
    _geom_bond_atom_site_label_2
    _geom_bond_site_symmetry_1
    _geom_bond_site_symmetry_2
    _geom_bond_distance
    _geom_bond_publ_flag
    F1 C10 . . 1.354(4) no
    O1 C1 . . 1.314(3) no
    O2 C1 . . 1.239(3) no
    O3 C3 . . 1.360(3) no
    O1 H1 . . 0.88(3) no
    O3 H3 . . 0.92(3) no
    N1 C6 . . 1.426(3) no
    N1 C8 . . 1.270(4) no
    C1 C2 . . 1.457(4) no
    C2 C7 . . 1.395(4) no
    C2 C3 . . 1.400(4) no
    C3 C4 . . 1.385(4) no
    C4 C5 . . 1.367(4) no
    C5 C6 . . 1.393(4) no
    C6 C7 . . 1.373(4) no
    C8 C9 . . 1.454(4) no
    C9 C14 . . 1.391(4) no
    C9 C10 . . 1.379(4) no
    C10 C11 . . 1.376(4) no
    C11 C12 . . 1.371(5) no
    C12 C13 . . 1.373(4) no
    C13 C14 . . 1.371(4) no
    C4 H4 . . 0.9300 no
    C5 H5 . . 0.9300 no
    C7 H7 . . 0.9300 no
    C8 H8 . . 0.9300 no
    C11 H11 . . 0.9300 no
    C12 H12 . . 0.9300 no
    C13 H13 . . 0.9300 no
    C14 H14 . . 0.9300 no
loop_
    _geom_angle_atom_site_label_1
    _geom_angle_atom_site_label_2
    _geom_angle_atom_site_label_3
    _geom_angle_site_symmetry_1
    _geom_angle_site_symmetry_2
    _geom_angle_site_symmetry_3
    _geom_angle
    _geom_angle_publ_flag
    C1 O1 H1 . . . 110.7(17) no
    C3 O3 H3 . . . 103.4(18) no
    C6 N1 C8 . . . 119.3(2) no
    O1 C1 O2 . . . 121.9(2) no
    O1 C1 C2 . . . 115.2(2) no
    O2 C1 C2 . . . 122.8(3) no
    C1 C2 C3 . . . 119.9(2) no
    C3 C2 C7 . . . 119.1(2) no
    C1 C2 C7 . . . 121.0(2) no
    O3 C3 C4 . . . 117.0(2) no
    O3 C3 C2 . . . 123.4(2) no
    C2 C3 C4 . . . 119.6(2) no
    C3 C4 C5 . . . 120.0(3) no
    C4 C5 C6 . . . 121.7(3) no
    C5 C6 C7 . . . 118.2(3) no
    N1 C6 C7 . . . 117.8(2) no
    N1 C6 C5 . . . 123.8(2) no
    C2 C7 C6 . . . 121.4(3) no
    N1 C8 C9 . . . 122.4(3) no
    C10 C9 C14 . . . 116.0(3) no
    C8 C9 C10 . . . 121.6(3) no
    C8 C9 C14 . . . 122.4(3) no
    C9 C10 C11 . . . 123.7(3) no
    F1 C10 C9 . . . 118.1(3) no
    F1 C10 C11 . . . 118.1(3) no
    C10 C11 C12 . . . 118.3(3) no
    C11 C12 C13 . . . 120.0(3) no
    C12 C13 C14 . . . 120.6(3) no
    C9 C14 C13 . . . 121.3(3) no
    C3 C4 H4 . . . 120.00 no
    C5 C4 H4 . . . 120.00 no
    C4 C5 H5 . . . 119.00 no
    C6 C5 H5 . . . 119.00 no
    C2 C7 H7 . . . 119.00 no
    C6 C7 H7 . . . 119.00 no
    N1 C8 H8 . . . 119.00 no
    C9 C8 H8 . . . 119.00 no
    C10 C11 H11 . . . 121.00 no
    C12 C11 H11 . . . 121.00 no
    C11 C12 H12 . . . 120.00 no
    C13 C12 H12 . . . 120.00 no
    C12 C13 H13 . . . 120.00 no
    C14 C13 H13 . . . 120.00 no
    C9 C14 H14 . . . 119.00 no
    C13 C14 H14 . . . 119.00 no
loop_
    _geom_torsion_atom_site_label_1
    _geom_torsion_atom_site_label_2
    _geom_torsion_atom_site_label_3
    _geom_torsion_atom_site_label_4
    _geom_torsion_site_symmetry_1
    _geom_torsion_site_symmetry_2
    _geom_torsion_site_symmetry_3
    _geom_torsion_site_symmetry_4
    _geom_torsion
    _geom_torsion_publ_flag
    C8 N1 C6 C5 . . . . 33.0(4) no
    C8 N1 C6 C7 . . . . -150.8(3) no
    C6 N1 C8 C9 . . . . -175.0(2) no
    O1 C1 C2 C3 . . . . 178.2(2) no
    O1 C1 C2 C7 . . . . -1.6(3) no
    O2 C1 C2 C3 . . . . -1.4(4) no
    O2 C1 C2 C7 . . . . 178.8(2) no
    C1 C2 C3 O3 . . . . -0.6(4) no
    C1 C2 C3 C4 . . . . -179.9(2) no
    C7 C2 C3 O3 . . . . 179.2(2) no
    C7 C2 C3 C4 . . . . -0.1(4) no
    C1 C2 C7 C6 . . . . -179.6(2) no
    C3 C2 C7 C6 . . . . 0.6(4) no
    O3 C3 C4 C5 . . . . -179.1(2) no
    C2 C3 C4 C5 . . . . 0.2(4) no
    C3 C4 C5 C6 . . . . -0.8(4) no
    C4 C5 C6 N1 . . . . 177.5(3) no
    C4 C5 C6 C7 . . . . 1.4(4) no
    N1 C6 C7 C2 . . . . -177.6(2) no
    C5 C6 C7 C2 . . . . -1.3(4) no
    N1 C8 C9 C10 . . . . 178.1(3) no
    N1 C8 C9 C14 . . . . -0.8(4) no
    C8 C9 C10 F1 . . . . 2.2(4) no
    C8 C9 C10 C11 . . . . -177.0(3) no
    C14 C9 C10 F1 . . . . -178.9(3) no
    C14 C9 C10 C11 . . . . 1.9(4) no
    C8 C9 C14 C13 . . . . 178.3(3) no
    C10 C9 C14 C13 . . . . -0.6(4) no
    F1 C10 C11 C12 . . . . 179.2(3) no
    C9 C10 C11 C12 . . . . -1.6(5) no
    C10 C11 C12 C13 . . . . -0.2(5) no
    C11 C12 C13 C14 . . . . 1.5(5) no
    C12 C13 C14 C9 . . . . -1.1(5) no
loop_
    _geom_hbond_atom_site_label_D
    _geom_hbond_atom_site_label_H
    _geom_hbond_atom_site_label_A
    _geom_hbond_site_symmetry_A
    _geom_hbond_distance_DH
    _geom_hbond_distance_HA
    _geom_hbond_distance_DA
    _geom_hbond_angle_DHA
    _geom_hbond_publ_flag
    O1 H1 O2 3_576 0.88(3) 1.77(3) 2.642(3) 176(3) yes
    O3 H3 O2 . 0.92(3) 1.78(3) 2.617(3) 152(3) yes
_iucr_refine_instructions_details
;
TITL NT21_0m in P2(1)/n
CELL 0.71073 15.5688 4.7139 16.2248 90.000 92.412 90.000
ZERR 4.00 0.0016 0.0004 0.0016 0.000 0.004 0.000
LATT 1
SYMM -x+1/2, y+1/2, -z+1/2
SFAC C  H  N  O  F
UNIT 56 40  4 12  4
OMIT -3 50.5
L.S. 40
ACTA
BOND $H
FMAP 2
PLAN 10
HTAB
CONF
LIST 4
MPLA 8 C8 C9 C10 C11 C12 C13 C14 F1
MPLA 11 C2 C3 C4 C5 C6 C7 N1 O3 C1 O1 O2
MPLA 3  C1 O1 O2
TEMP 23.000
WGHT    0.053100    0.068700
EXTI    0.011708
FVAR       0.24154
F1    5    0.529293   -0.312437    0.568446    11.00000    0.05506    0.14694 =
         0.10309    0.03580    0.02111    0.00886
O1    4    0.063987    0.730666    0.552582    11.00000    0.05941    0.05470 =
         0.04397   -0.00039    0.01011    0.01352
H1    2    0.027549    0.868576    0.559721    11.00000   -1.20000
O2    4    0.050668    0.869842    0.421147    11.00000    0.05337    0.05043 =
         0.04495    0.00376    0.00433    0.00782
O3    4    0.142166    0.617532    0.311076    11.00000    0.06119    0.05651 =
         0.04561    0.00150    0.00959    0.00440
H3    2    0.102870    0.734250    0.334261    11.00000   -1.20000
N1    3    0.284988   -0.019349    0.571915    11.00000    0.04740    0.04552 =
         0.06133    0.00026   -0.00106    0.00347
C1    1    0.085053    0.716686    0.475090    11.00000    0.04390    0.03680 =
         0.04427   -0.00093    0.00232   -0.00814
C2    1    0.150875    0.508013    0.457592    11.00000    0.03978    0.03362 =
         0.03911   -0.00143    0.00343   -0.00552
C3    1    0.176346    0.469940    0.376605    11.00000    0.04313    0.03981 =
         0.04764    0.00293    0.00502   -0.00566
C4    1    0.238829    0.270738    0.360484    11.00000    0.05321    0.05191 =
         0.05170   -0.00834    0.01315   -0.00046
AFIX  43
H4    2    0.256172    0.244733    0.306852    11.00000   -1.20000
AFIX   0
C5    1    0.275009    0.112354    0.423397    11.00000    0.04371    0.04479 =
         0.06629   -0.00854    0.00581    0.00205
AFIX  43
H5    2    0.316343   -0.022484    0.411634    11.00000   -1.20000
AFIX   0
C6    1    0.251572    0.147674    0.504674    11.00000    0.04193    0.03757 =
         0.05291   -0.00050    0.00092   -0.00461
C7    1    0.189105    0.343450    0.520473    11.00000    0.04539    0.03772 =
         0.04692   -0.00382    0.00750   -0.00323
AFIX  43
H7    2    0.171903    0.366876    0.574250    11.00000   -1.20000
AFIX   0
C8    1    0.361763   -0.109441    0.571059    11.00000    0.04915    0.04977 =
         0.06573    0.00624    0.00253   -0.00564
AFIX  43
H8    2    0.396097   -0.052023    0.528585    11.00000   -1.20000
AFIX   0
C9    1    0.397997   -0.299082    0.634032    11.00000    0.04188    0.04605 =
         0.05753   -0.00050    0.00062    0.00007
C10   1    0.480814   -0.401337    0.630756    11.00000    0.04440    0.06757 =
         0.06293    0.00174    0.00612   -0.00105
C11   1    0.516575   -0.590949    0.686791    11.00000    0.04899    0.07786 =
         0.06938   -0.00993   -0.00746    0.01943
AFIX  43
H11   2    0.572274   -0.657802    0.681504    11.00000   -1.20000
AFIX   0
C12   1    0.468104   -0.678947    0.750615    11.00000    0.06460    0.06757 =
         0.06093    0.00102   -0.01203    0.00962
AFIX  43
H12   2    0.490756   -0.807440    0.789216    11.00000   -1.20000
AFIX   0
C13   1    0.386052   -0.577136    0.757488    11.00000    0.05622    0.08449 =
         0.05957    0.01166   -0.00189    0.00204
AFIX  43
H13   2    0.353806   -0.634100    0.801528    11.00000   -1.20000
AFIX   0
C14   1    0.351268   -0.392359    0.700031    11.00000    0.04601    0.06929 =
         0.06670    0.00429    0.00033    0.00577
AFIX  43
H14   2    0.295292   -0.328043    0.705277    11.00000   -1.20000
HKLF 4 1 1 0 0 0 1 0 0 0 1
REM  NT21_0m in P2(1)/n
REM R1 =  0.0484 for   1156 Fo > 4sig(Fo)  and  0.1154 for all   2161 data
REM    179 parameters refined using      0 restraints
END
WGHT      0.0531      0.0687
REM Highest difference peak  0.170,  deepest hole -0.160,  1-sigma level  0.039
Q1    1   0.2832  0.2451  0.4683  11.00000  0.05    0.17
Q2    1   0.1770  0.5790  0.4201  11.00000  0.05    0.16
Q3    1   0.5602 -0.6580  0.7810  11.00000  0.05    0.13
Q4    1   0.2782  0.1321  0.5418  11.00000  0.05    0.13
Q5    1   0.3943 -0.1540  0.5070  11.00000  0.05    0.13
Q6    1   0.3777 -0.1854  0.6125  11.00000  0.05    0.13
Q7    1   0.1224  0.5887  0.4609  11.00000  0.05    0.13
Q8    1   0.1587  0.5171  0.2623  11.00000  0.05    0.13
Q9    1   0.1456  0.4122  0.4234  11.00000  0.05    0.13
Q10   1   0.1852  0.5167  0.4862  11.00000  0.05    0.12
;
