# Supplementary material for: 5-[(E)-(2-Fluoro­benzyl­idene)amino]-2-hy­droxy­benzoic acid
Source: Acta Crystallogr Sect E Struct Rep Online. 2011 Aug 17;67(Pt 9):o2372. doi: 10.1107/S160053681103162X (PMC3200747; doi:10.1107/S160053681103162X)
Supplement: Supplementary file 2 [file e-67-o2372-Isup2.hkl]

#
# h,k,l, Fc-squared, Fo-squared, sigma(Fo-squared) and status flag
#
data_I
_shelx_title ' NT21_0m in P2(1)/n'
_shelx_refln_list_code          4
_shelx_F_calc_maximum      132.35
_exptl_crystal_F_000       536.00
_reflns_d_resolution_high  0.8331
 
loop_
 _symmetry_equiv_pos_as_xyz
 'x, y, z'
 '-x+1/2, y+1/2, -z+1/2'
 '-x, -y, -z'
 'x-1/2, -y-1/2, z-1/2'
 
_cell_length_a    15.5688
_cell_length_b     4.7139
_cell_length_c    16.2248
_cell_angle_alpha  90.000
_cell_angle_beta   92.412
_cell_angle_gamma  90.000
 
_shelx_F_squared_multiplier     1.000
 
loop_
 _refln_index_h
 _refln_index_k
 _refln_index_l
 _refln_F_squared_calc
 _refln_F_squared_meas
 _refln_F_squared_sigma
 _refln_observed_status
   2   0   0      322.84      275.98      5.81 o
   4   0   0      428.60      430.98     10.76 o
   6   0   0      110.69      123.14      7.48 o
   8   0   0      274.06      309.42     12.24 o
  10   0   0      749.18      759.51     41.91 o
  12   0   0       12.63       19.50      9.87 o
  14   0   0        3.79       -2.52     10.75 o
  16   0   0       46.63       29.12     18.11 o
  18   0   0       37.48        3.39     19.62 o
   1   1   0     1013.82      914.87     11.90 o
   2   1   0      978.98      857.58     10.78 o
   3   1   0    13473.01    14446.31    149.24 o
   4   1   0     6381.74     6260.04     64.59 o
   5   1   0      321.32      347.46      7.13 o
   6   1   0     1155.12     1163.37     15.89 o
   7   1   0      157.48      158.18      6.40 o
   8   1   0      249.74      274.37      8.98 o
   9   1   0        4.36        8.64      4.41 o
  10   1   0        9.24        3.21      5.30 o
  11   1   0       33.18       38.19      7.29 o
  12   1   0      127.06      115.21     10.10 o
  13   1   0      164.49      178.62     12.81 o
  14   1   0        7.99       -2.22      9.48 o
  15   1   0       14.18        8.68     10.44 o
  16   1   0        0.79        8.43     10.35 o
  17   1   0        0.08        3.28     11.31 o
  18   1   0        4.78        3.47     10.88 o
   0   2   0      405.40      357.92     10.34 o
   1   2   0      105.69      108.01      4.42 o
   2   2   0     1349.86     1224.84     18.11 o
   3   2   0      206.07      200.55      7.34 o
   4   2   0      315.63      322.08      6.86 o
   5   2   0       33.95       30.80      3.49 o
   6   2   0     1593.76     1604.29     22.91 o
   7   2   0      687.67      651.40     13.73 o
   8   2   0       39.11       51.74      5.47 o
   9   2   0      106.39      111.84      6.43 o
  10   2   0        5.01        4.45      4.95 o
  11   2   0       80.30       78.24      7.79 o
  12   2   0       19.83        2.06      5.92 o
  13   2   0       29.09       28.61      7.24 o
  14   2   0       53.26       53.09     10.07 o
  15   2   0      147.99      145.38     16.31 o
  16   2   0       13.77       15.27      9.50 o
  17   2   0        2.16      -15.09     10.48 o
   1   3   0      377.96      381.16      9.34 o
   2   3   0       65.95       66.56      4.88 o
   3   3   0       67.72       73.87      5.08 o
   4   3   0       55.37       53.09      4.10 o
   5   3   0       96.13      109.84      6.86 o
   6   3   0      103.50      121.97      7.62 o
   7   3   0       20.39       10.05      4.94 o
   8   3   0      128.47      130.27      8.02 o
   9   3   0       11.38       17.24      5.89 o
  10   3   0       62.73       47.66      7.73 o
  11   3   0        6.34       13.71      7.69 o
  12   3   0       26.51       16.10      9.86 o
  13   3   0        2.75        7.14     10.51 o
  14   3   0        8.99       -6.24     11.20 o
  15   3   0       24.04       33.02     14.59 o
   0   4   0       73.75       77.24     16.75 o
   1   4   0       26.09       21.67     11.50 o
   2   4   0        6.47        3.53      5.78 o
   3   4   0       24.95       22.70      5.66 o
   4   4   0       13.64       13.19      4.45 o
   5   4   0        3.83        4.92      5.10 o
   6   4   0       57.80       53.83      8.60 o
   7   4   0      128.91      134.22     11.35 o
   8   4   0       85.55      101.51     11.16 o
   9   4   0       78.39       85.44     11.32 o
  10   4   0       19.82       25.23     10.75 o
  11   4   0       13.21       12.37     11.53 o
  12   4   0       22.41       40.95     13.32 o
  13   4   0        0.44      -12.74     11.22 o
   1   5   0       35.60       25.39     14.45 o
   2   5   0        1.11      -11.14      8.09 o
   3   5   0        0.00       -5.57     10.88 o
   4   5   0        3.84        8.16      7.18 o
   5   5   0       13.21        5.12      7.62 o
   6   5   0       19.96       19.82      8.11 o
   7   5   0        2.48       12.91      8.70 o
   8   5   0        4.15       17.08      9.99 o
 -17   0   1       18.45       -8.69     15.84 o
 -15   0   1       74.18       65.42     18.96 o
 -13   0   1        2.70       -4.24     10.84 o
 -11   0   1      632.59      692.60     23.84 o
  -9   0   1     3806.78     3997.92     80.37 o
  -7   0   1     1243.09     1241.06     24.87 o
  -5   0   1     2537.26     2417.27     37.86 o
  -3   0   1       41.52       32.09      3.11 o
   3   0   1     5260.66     5221.04     87.81 o
   5   0   1      404.45      387.28     11.46 o
   7   0   1       98.57       81.02      7.05 o
   9   0   1     1685.20     1820.91     41.83 o
  11   0   1        5.58        6.35      8.06 o
  13   0   1       27.73       35.71     11.94 o
  15   0   1       42.64       25.43     17.05 o
  17   0   1       77.45       66.55     21.57 o
 -18   1   1       12.07        8.65     11.08 o
 -17   1   1       51.23       43.75     11.87 o
 -16   1   1        0.02       -5.38      9.22 o
 -15   1   1       46.38       38.66     10.03 o
 -14   1   1       79.81       59.52      9.74 o
 -13   1   1      114.57      138.09     10.53 o
 -12   1   1      136.00      145.50      9.41 o
 -11   1   1      171.17      179.77      9.65 o
 -10   1   1        1.06        2.01      4.61 o
  -9   1   1      239.96      257.72      8.42 o
  -8   1   1      166.53      174.39      6.63 o
  -7   1   1       64.74       65.31      4.31 o
  -6   1   1     5228.42     5415.85     57.38 o
  -5   1   1      277.61      277.20      6.34 o
  -4   1   1       18.99       15.46      2.60 o
  -3   1   1     4479.74     4332.73     43.51 o
  -2   1   1      341.51      303.33      5.42 o
  -1   1   1      165.45      152.58      3.81 o
   0   1   1      172.17      166.62      4.66 o
   1   1   1      518.03      490.27      7.93 o
   2   1   1     6941.49     6791.90     78.90 o
   3   1   1    17517.30    19163.47    204.45 o
   4   1   1     2459.05     2461.02     28.91 o
   5   1   1       11.17        8.94      3.21 o
   6   1   1      285.80      294.09      7.68 o
   7   1   1      179.03      173.80      6.98 o
   8   1   1       36.09       41.19      5.00 o
   9   1   1      149.02      188.04      8.29 o
  10   1   1       24.19       29.62      6.47 o
  11   1   1        4.28       -2.40      6.83 o
  12   1   1      103.23      107.76     10.10 o
  13   1   1      154.44      156.68     13.34 o
  14   1   1        0.96        4.17      9.55 o
  15   1   1       43.22       48.35     12.37 o
  16   1   1       12.66       15.72     11.87 o
  17   1   1       11.95       31.77     13.73 o
  18   1   1       14.72       35.61     13.32 o
 -17   2   1        0.13       -6.92     12.47 o
 -16   2   1       35.24       48.91     10.71 o
 -15   2   1       16.12       14.23      8.77 o
 -14   2   1       11.72        8.27      7.89 o
 -13   2   1       63.05       72.08      7.93 o
 -12   2   1       71.06       76.74      7.58 o
 -11   2   1       10.41       11.36      5.36 o
 -10   2   1       16.99       14.58      5.32 o
  -9   2   1        2.69       -4.55      4.32 o
  -8   2   1      319.97      339.21     11.42 o
  -7   2   1      336.98      336.06      9.59 o
  -6   2   1      420.65      399.24      9.00 o
  -5   2   1       52.10       61.47      3.98 o
  -4   2   1       36.52       32.88      2.91 o
  -3   2   1      408.91      448.31      8.67 o
  -2   2   1      131.11      140.88      4.94 o
  -1   2   1       91.11       78.70      3.89 o
   0   2   1      247.52      227.06      9.40 o
   1   2   1      268.58      235.47      8.97 o
   2   2   1        1.08        1.18      2.18 o
   3   2   1      120.28      122.38      4.07 o
   4   2   1      267.86      265.98      6.47 o
   5   2   1       68.22       74.73      4.49 o
   6   2   1      883.15      875.97     15.75 o
   7   2   1     1867.58     1820.66     26.25 o
   8   2   1       75.97       75.22      6.21 o
   9   2   1      126.22      128.24      7.05 o
  10   2   1        0.00        0.09      4.90 o
  11   2   1        0.95       15.55      6.63 o
  12   2   1        0.26       -7.45      6.13 o
  13   2   1        7.49        5.83      7.86 o
  14   2   1       17.39       18.44      9.03 o
  15   2   1       37.93       28.42     10.01 o
  16   2   1       27.89       31.16     10.35 o
  17   2   1        0.76       21.29     11.63 o
 -15   3   1       16.72       -2.98     13.07 o
 -14   3   1        6.58        7.65     12.91 o
 -13   3   1       12.80        6.37     10.34 o
 -12   3   1        7.19        0.90      9.08 o
 -11   3   1       57.60       49.67      8.86 o
 -10   3   1       67.42       54.22      7.52 o
  -9   3   1      155.33      153.83      9.86 o
  -8   3   1        4.20       -3.13      4.66 o
  -7   3   1       71.33       68.35      5.82 o
  -6   3   1        0.50       -2.07      3.97 o
  -5   3   1        6.11        0.38      3.61 o
  -4   3   1        3.72       -4.76      3.17 o
  -3   3   1       63.71       64.09      4.44 o
  -2   3   1        0.12       -1.98      4.34 o
  -1   3   1       32.66       27.15      4.91 o
   0   3   1       44.76       37.86      5.27 o
   1   3   1       54.21       68.09      6.64 o
   2   3   1      119.44      124.91      6.39 o
   3   3   1       35.40       36.98      4.47 o
   4   3   1        0.01       -4.17      2.78 o
   5   3   1      124.15      133.94      6.04 o
   6   3   1       13.97       11.42      4.24 o
   7   3   1       23.32       12.52      4.97 o
   8   3   1      123.83      122.99      8.10 o
   9   3   1      496.94      517.83     15.70 o
  10   3   1      607.62      582.26     20.57 o
  11   3   1      282.14      309.48     14.87 o
  12   3   1       20.53       16.37      9.49 o
  13   3   1      111.31      104.83     14.90 o
  14   3   1       15.85       30.17     12.33 o
  15   3   1        0.07        7.11     13.50 o
 -13   4   1       25.49        5.00     11.59 o
 -12   4   1        4.67        1.62     10.65 o
 -11   4   1        0.02        4.90     10.58 o
 -10   4   1       10.75       -5.30      8.96 o
  -9   4   1        6.50        8.53      9.14 o
  -8   4   1        8.29        2.93      8.48 o
  -7   4   1       10.69       21.73      7.95 o
  -6   4   1       81.87       92.47      9.31 o
  -5   4   1        0.97        1.61      4.62 o
  -4   4   1       86.22       96.32      6.57 o
  -3   4   1        0.89       -6.62      5.21 o
  -2   4   1        0.03       -7.49      4.99 o
  -1   4   1       27.22       33.66      6.57 o
   0   4   1       24.86       27.14      6.65 o
   1   4   1       63.38       89.61     17.93 o
   2   4   1        1.89       -7.29      5.18 o
   3   4   1       36.96       34.04      5.47 o
   4   4   1       27.85       30.92      5.37 o
   5   4   1       61.07       65.84      8.97 o
   6   4   1        7.02        2.43      7.22 o
   7   4   1       22.26       25.38      8.53 o
   8   4   1       56.47       47.16     11.73 o
   9   4   1        5.49        2.65      9.81 o
  10   4   1        0.77        3.20      9.73 o
  11   4   1        7.72       -2.48     10.11 o
  12   4   1        1.70        6.04     11.41 o
  13   4   1      164.35      164.79     18.15 o
  -8   5   1        1.91        6.30      9.49 o
  -7   5   1        4.36       10.72      8.29 o
  -6   5   1       12.84       32.16      8.20 o
  -5   5   1       11.00       20.62      8.75 o
  -4   5   1       53.86       57.43     13.61 o
  -3   5   1        0.65        7.96      7.32 o
  -2   5   1        0.80       -2.58      8.48 o
  -1   5   1        7.93       -0.57     15.48 o
   0   5   1      145.66      103.27     26.95 o
   1   5   1       77.93       79.31     17.25 o
   2   5   1        0.08        5.83     16.61 o
   3   5   1       32.51       24.86      8.24 o
   4   5   1        5.28        5.16      6.93 o
   5   5   1       15.54       18.29      7.22 o
   6   5   1        7.88        7.86      8.77 o
   7   5   1        6.09       14.77      8.77 o
   8   5   1        1.19       -9.53     10.33 o
 -18   0   2        0.95      -11.31     16.72 o
 -16   0   2        6.52        7.64     15.55 o
 -14   0   2        0.81        1.90     10.27 o
 -12   0   2      174.54      182.80     21.94 o
 -10   0   2      101.27      116.01     14.31 o
  -8   0   2     1489.65     1570.56     28.57 o
  -6   0   2       14.21       18.87      4.39 o
  -4   0   2     4898.75     4715.96     62.21 o
  -2   0   2    14685.79    16085.83    230.46 o
   0   0   2     5789.48     5690.70     87.18 o
   2   0   2     2962.22     2871.67     49.40 o
   4   0   2        1.27        0.42      4.70 o
   6   0   2     4274.00     4224.91     74.88 o
   8   0   2     1019.58      999.31     25.26 o
  10   0   2       36.67       23.62      8.65 o
  12   0   2       26.88       18.49     11.21 o
  14   0   2       19.29       28.83     16.77 o
  16   0   2        2.66       12.14     17.12 o
  18   0   2       45.25       16.11     19.27 o
 -18   1   2        0.07       -0.85     10.83 o
 -17   1   2       18.22       19.77     10.79 o
 -16   1   2       20.58       18.25      9.87 o
 -15   1   2       21.50       20.35      8.93 o
 -14   1   2      127.81      112.78     10.54 o
 -13   1   2       16.99       16.20      6.56 o
 -12   1   2       63.13       62.79      7.09 o
 -11   1   2        2.29       -6.35      4.96 o
 -10   1   2       18.24       18.36      4.55 o
  -9   1   2       30.69       36.84      4.58 o
  -8   1   2      354.25      434.12      9.61 o
  -7   1   2        1.69        1.45      3.18 o
  -6   1   2     1661.31     1757.85     20.52 o
  -5   1   2     1858.19     1848.70     19.65 o
  -4   1   2      675.60      657.92      8.10 o
  -3   1   2     1530.60     1377.96     14.95 o
  -2   1   2      234.86      223.22      4.86 o
  -1   1   2       79.24       73.90      2.74 o
   0   1   2     4417.74     4139.42     48.64 o
   1   1   2     5572.49     5474.35     67.02 o
   2   1   2       11.48        6.47      2.40 o
   3   1   2     2579.15     2615.08     30.12 o
   4   1   2     4753.83     4645.28     52.11 o
   5   1   2      315.68      323.54      7.74 o
   6   1   2      180.64      166.16      6.08 o
   7   1   2       29.62       27.16      4.75 o
   8   1   2       64.25       62.43      5.70 o
   9   1   2      307.43      318.14     10.93 o
  10   1   2       32.27       19.50      8.02 o
  11   1   2        1.71        3.30      6.40 o
  12   1   2       47.57       64.01      9.47 o
  13   1   2       16.25       22.10      8.71 o
  14   1   2       13.22       22.69      9.99 o
  15   1   2        4.78      -12.31      9.45 o
  16   1   2        7.29        8.32     11.96 o
  17   1   2        0.32       -9.19     11.54 o
  18   1   2        0.04       -1.59     12.20 o
 -17   2   2       72.56       76.51     13.95 o
 -16   2   2       61.87       50.75     10.38 o
 -15   2   2       35.24       24.48      8.90 o
 -14   2   2       30.20       32.37      9.24 o
 -13   2   2       19.47        9.33      7.04 o
 -12   2   2        0.00       -2.95      6.35 o
 -11   2   2       26.34       30.18      5.85 o
 -10   2   2        1.71       -1.83      4.57 o
  -9   2   2        4.32        5.64      4.26 o
  -8   2   2       54.06       61.18      5.61 o
  -7   2   2       34.37       37.24      4.63 o
  -6   2   2        3.21       -1.09      3.26 o
  -5   2   2      286.75      291.23      6.50 o
  -4   2   2      216.36      244.21      7.34 o
  -3   2   2      591.06      628.84     10.15 o
  -2   2   2     1766.72     1750.55     21.04 o
  -1   2   2       44.52       47.14      4.01 o
   0   2   2      149.51      158.59      6.90 o
   1   2   2      278.85      264.45      6.89 o
   2   2   2       46.46       49.66      3.41 o
   3   2   2      116.76      110.70      4.18 o
   4   2   2       39.39       49.39      3.80 o
   5   2   2      862.50      852.77     13.08 o
   6   2   2      853.81      840.74     18.29 o
   7   2   2     2116.38     2031.51     30.70 o
   8   2   2      515.68      522.86     12.11 o
   9   2   2       49.34       50.37      5.98 o
  10   2   2       39.63       31.64      6.40 o
  11   2   2      113.08      111.21      9.23 o
  12   2   2       61.96       76.31      9.11 o
  13   2   2       60.21       46.49      9.87 o
  14   2   2        0.56       -3.93      8.50 o
  15   2   2        8.74        3.42      8.44 o
  16   2   2        2.02       -0.50      8.83 o
  17   2   2       11.85       19.17     14.48 o
 -15   3   2        0.00      -16.31     10.87 o
 -14   3   2        0.00       -1.93     11.26 o
 -13   3   2       12.77        0.12     10.41 o
 -12   3   2        0.59       -8.20      8.49 o
 -11   3   2       65.66       73.98     13.40 o
 -10   3   2        0.59        1.11      5.95 o
  -9   3   2       26.39       35.76      6.08 o
  -8   3   2       21.71       18.37      5.24 o
  -7   3   2        1.05        3.17      4.41 o
  -6   3   2        5.31       10.48      3.87 o
  -5   3   2        9.58        7.09      3.56 o
  -4   3   2       11.95       14.96      3.77 o
  -3   3   2        5.90        7.57      2.80 o
  -2   3   2       40.33       35.80      5.50 o
  -1   3   2      317.98      319.29     11.33 o
   0   3   2       54.24       69.31     12.08 o
   1   3   2      206.73      216.27     11.89 o
   2   3   2      695.84      669.87     21.80 o
   3   3   2        0.38        1.83      3.08 o
   4   3   2       42.34       47.64      3.94 o
   5   3   2       11.08       10.29      3.99 o
   6   3   2      323.08      317.90     10.88 o
   7   3   2      164.46      174.99     10.03 o
   8   3   2       65.54       65.74      7.16 o
   9   3   2       54.14       54.49      8.04 o
  10   3   2       87.14       86.06      9.48 o
  11   3   2       28.52       31.27      8.38 o
  12   3   2        0.01       -4.19      9.90 o
  13   3   2        4.31        5.02     10.92 o
  14   3   2       25.41       24.96     14.56 o
  15   3   2        2.32       -5.43     12.77 o
 -13   4   2        0.01        8.46     11.85 o
 -12   4   2        0.27       12.17     11.44 o
 -11   4   2        0.42       -9.53     14.10 o
 -10   4   2        0.05        1.67      9.11 o
  -9   4   2       35.69       57.32     10.17 o
  -8   4   2       79.38       58.54      8.62 o
  -7   4   2       12.68        7.37      6.75 o
  -6   4   2        0.29       14.57      6.26 o
  -5   4   2       51.81       43.05      5.90 o
  -4   4   2        1.54       -4.11      4.35 o
  -3   4   2        7.91        2.46      6.00 o
  -2   4   2       75.55       80.73      7.20 o
  -1   4   2       45.08       34.31      7.29 o
   0   4   2       40.00       39.00      7.25 o
   1   4   2        1.03       11.81      7.56 o
   2   4   2       21.02       23.09      6.01 o
   3   4   2       67.39       56.71      6.86 o
   4   4   2      511.23      492.30     17.61 o
   5   4   2       42.26       34.48      7.05 o
   6   4   2       72.74       63.16      8.97 o
   7   4   2        2.56        0.91      7.41 o
   8   4   2       98.42      108.88     11.71 o
   9   4   2        1.01       -7.36      8.48 o
  10   4   2        0.06       -5.03      9.43 o
  11   4   2       53.09       22.39     17.22 o
  12   4   2       12.77       29.78     12.40 o
  -8   5   2       18.14       15.17     11.06 o
  -7   5   2       29.30       39.72      9.10 o
  -6   5   2        0.62       -1.35      9.08 o
  -5   5   2       27.48       26.47     12.90 o
  -4   5   2        3.96       12.71      8.82 o
  -3   5   2       16.35       15.88      8.36 o
  -2   5   2       39.56       44.92      9.14 o
  -1   5   2        0.07       -0.09     10.02 o
   0   5   2       56.45       46.72     15.66 o
   1   5   2       87.68       89.65     14.15 o
   2   5   2        4.47       -4.51      7.79 o
   3   5   2       40.71       48.31     11.06 o
   4   5   2        2.74        4.17      7.26 o
   5   5   2        3.84       12.27      8.17 o
   6   5   2        0.13        6.08      9.06 o
   7   5   2        0.16      -11.78      8.85 o
   8   5   2        2.71        5.34     10.23 o
 -17   0   3        3.82        4.33     21.51 o
 -15   0   3       53.84       62.64     13.15 o
 -13   0   3       65.13       52.24      9.91 o
 -11   0   3      296.91      311.59     15.71 o
  -9   0   3      815.44      812.50     18.21 o
  -7   0   3     1284.99     1257.68     20.87 o
  -5   0   3      980.20      942.70     15.09 o
  -3   0   3      110.13       93.92      4.18 o
  -1   0   3     1211.64     1162.84     18.21 o
   1   0   3     7282.51     6909.95    106.45 o
   3   0   3     2028.71     1972.35     36.47 o
   5   0   3      445.87      406.46     15.31 o
   7   0   3      223.68      253.62     18.19 o
   9   0   3      251.32      265.23     16.67 o
  11   0   3      262.75      256.49     18.30 o
  13   0   3       91.93       90.97     14.40 o
  15   0   3        7.63       -1.34     15.03 o
  17   0   3      164.70      193.02     30.30 o
 -18   1   3        4.49        7.50     10.97 o
 -17   1   3       37.26       35.16     11.15 o
 -16   1   3        1.50       -5.74      9.02 o
 -15   1   3       73.43       69.20     10.95 o
 -14   1   3      115.61      128.52     10.45 o
 -13   1   3      313.42      315.61     12.58 o
 -12   1   3       80.80       82.18      7.52 o
 -11   1   3      301.65      298.93     11.13 o
 -10   1   3      315.27      318.41     10.61 o
  -9   1   3       26.61       25.30      4.26 o
  -8   1   3      212.34      226.63      6.93 o
  -7   1   3       22.49       20.46      3.35 o
  -6   1   3       27.22       23.93      3.10 o
  -5   1   3     1728.53     1767.26     19.03 o
  -4   1   3       31.03       34.19      3.03 o
  -3   1   3      699.19      681.52      8.42 o
  -2   1   3     1318.52     1202.72     14.08 o
  -1   1   3     1608.61     1453.81     18.03 o
   0   1   3     3573.40     3461.83     40.18 o
   1   1   3     8361.91     8428.71     88.84 o
   2   1   3     1179.34     1130.08     13.85 o
   3   1   3      698.16      684.26     10.25 o
   4   1   3      668.10      656.79     11.07 o
   5   1   3       47.38       42.93      4.17 o
   6   1   3      132.60      142.54      6.14 o
   7   1   3      143.99      164.51      7.42 o
   8   1   3      354.58      380.70     11.45 o
   9   1   3      655.95      630.80     16.11 o
  10   1   3       53.30       41.14      8.04 o
  11   1   3       38.97       41.10      8.29 o
  12   1   3        4.36        5.75      7.58 o
  13   1   3       19.78       33.04      9.23 o
  14   1   3      108.94      114.77     14.20 o
  15   1   3       53.73       44.96     12.52 o
  16   1   3        1.38        2.92     12.20 o
  17   1   3        4.41        4.40     12.40 o
  18   1   3       19.15       30.95     14.34 o
 -17   2   3        2.22       11.05     10.81 o
 -16   2   3        0.06       -4.06      9.21 o
 -15   2   3        9.98        8.88      8.07 o
 -14   2   3      355.42      317.82     23.61 o
 -13   2   3       11.48       10.00      7.26 o
 -12   2   3       93.01       86.64      7.27 o
 -11   2   3        3.26       10.20      4.88 o
 -10   2   3      103.37      100.23      8.40 o
  -9   2   3      159.32      174.41      7.24 o
  -8   2   3       48.81       48.05      4.66 o
  -7   2   3      491.24      509.88     11.00 o
  -6   2   3        9.67       11.02      3.48 o
  -5   2   3     1312.13     1384.79     17.81 o
  -4   2   3       48.44       50.08      3.02 o
  -3   2   3       36.43       44.58      3.29 o
  -2   2   3     1923.01     1893.28     25.73 o
  -1   2   3      329.64      318.75      7.73 o
   0   2   3      853.83      860.67     13.32 o
   1   2   3       84.74       88.45      4.09 o
   2   2   3     3397.33     3425.88     38.86 o
   3   2   3      603.55      582.24     10.93 o
   4   2   3      944.77      915.08     14.43 o
   5   2   3       85.92       89.95      5.90 o
   6   2   3       24.54       18.53      4.52 o
   7   2   3      205.72      220.59      8.21 o
   8   2   3        0.66       -3.24      4.71 o
   9   2   3       69.36       73.27      7.19 o
  10   2   3        3.65        2.47      6.37 o
  11   2   3      465.77      494.85     19.12 o
  12   2   3        2.14      -11.35      7.56 o
  13   2   3       11.61       -4.40      9.64 o
  14   2   3        7.51      -13.60      9.51 o
  15   2   3       40.79       38.56     13.44 o
  16   2   3       14.16       33.57     11.10 o
  17   2   3        3.38       -8.23     14.46 o
 -15   3   3        5.66      -13.66     13.85 o
 -14   3   3       32.92       21.35     11.51 o
 -13   3   3        0.54      -12.68      8.74 o
 -12   3   3       18.29       15.24      9.12 o
 -11   3   3       20.20        8.11      7.98 o
 -10   3   3       51.84       40.35      7.78 o
  -9   3   3       23.37       17.16      5.33 o
  -8   3   3       50.07       38.75      5.92 o
  -7   3   3       64.21       57.36      5.04 o
  -6   3   3       63.27       61.45      5.00 o
  -5   3   3       39.80       44.02      4.59 o
  -4   3   3       69.21       79.32      5.29 o
  -3   3   3        2.08        1.92      3.15 o
  -2   3   3      428.56      434.54     11.22 o
  -1   3   3        6.05        9.54      8.41 o
   0   3   3       95.78      105.91     11.46 o
   1   3   3      918.60      914.92     24.09 o
   2   3   3      145.65      142.72      6.01 o
   3   3   3       39.76       40.71      4.61 o
   4   3   3       11.72        8.29      3.73 o
   5   3   3      114.11      125.57      6.53 o
   6   3   3        0.17        1.09      4.61 o
   7   3   3       54.47       60.10      7.25 o
   8   3   3     1821.05     1794.28     34.56 o
   9   3   3      185.14      194.11     10.36 o
  10   3   3      159.58      143.15     10.92 o
  11   3   3      159.87      125.98     11.56 o
  12   3   3        3.86       -2.63     10.76 o
  13   3   3       22.43       24.74     12.92 o
  14   3   3        2.06        1.72     13.71 o
  15   3   3       44.50       43.30     15.55 o
 -13   4   3        3.21       12.44     12.64 o
 -12   4   3        0.33        8.50     11.69 o
 -11   4   3        1.45       17.28     11.24 o
 -10   4   3       25.38       17.16     10.00 o
  -9   4   3       46.12       38.97     10.22 o
  -8   4   3       73.88       74.89     10.45 o
  -7   4   3        0.00       -0.74      6.57 o
  -6   4   3        0.76       -4.44      5.69 o
  -5   4   3       14.66       14.65      5.36 o
  -4   4   3       14.14        5.06      7.33 o
  -3   4   3        5.45        9.08      5.54 o
  -2   4   3        0.62       -6.63      5.42 o
  -1   4   3       12.24        3.90      6.69 o
   0   4   3       43.25       41.83      8.03 o
   1   4   3        8.98       16.41      6.29 o
   2   4   3        7.68       10.02      6.73 o
   3   4   3        9.69       13.08      5.26 o
   4   4   3      149.41      145.20      8.65 o
   5   4   3      640.29      606.01     19.70 o
   6   4   3       37.72       39.21      8.55 o
   7   4   3        2.25       -0.48      7.92 o
   8   4   3       28.88       32.67      9.70 o
   9   4   3        6.12       14.78     11.45 o
  10   4   3       25.97       22.80     11.17 o
  11   4   3       32.90       27.53     11.67 o
  12   4   3       28.22       40.46     12.93 o
  -8   5   3        6.57       27.57      9.30 o
  -7   5   3        3.36       14.35      9.29 o
  -6   5   3      164.15      149.16     13.91 o
  -5   5   3        0.44      -14.36      9.58 o
  -4   5   3        3.72       24.74     11.11 o
  -3   5   3       17.61       27.03      9.42 o
  -2   5   3       15.82       13.69      8.88 o
  -1   5   3       38.36       32.18      9.45 o
   0   5   3       50.40       51.37      9.73 o
   1   5   3      200.25      196.57     13.75 o
   2   5   3       97.18       83.51     11.09 o
   3   5   3        2.77      -12.07      8.25 o
   4   5   3        6.73        8.82      8.59 o
   5   5   3       18.62       14.68      7.82 o
   6   5   3       31.61       46.20     11.00 o
   7   5   3        7.20        7.75      9.52 o
   8   5   3       16.20        6.19     10.22 o
 -18   0   4        8.42       38.09     20.53 o
 -16   0   4        4.02      -15.75     10.50 o
 -14   0   4       28.92       36.31      9.71 o
 -12   0   4        0.70       -5.42      6.80 o
 -10   0   4        0.17        4.31      5.25 o
  -8   0   4      149.89      143.82      8.09 o
  -6   0   4        0.27        6.05      3.69 o
  -4   0   4      712.87      722.51     12.53 o
  -2   0   4      310.28      297.77      7.77 o
   0   0   4       51.61       40.18      4.26 o
   2   0   4      164.19      169.86      7.96 o
   4   0   4      240.32      217.25     10.08 o
   6   0   4      160.73      171.25     10.08 o
   8   0   4       68.43       35.64     13.54 o
  10   0   4       28.24       17.81     10.21 o
  12   0   4        4.62       -5.83     10.29 o
  14   0   4        0.22      -10.27     12.49 o
  16   0   4       26.86       46.01     18.84 o
  18   0   4       66.11       44.56     22.72 o
 -18   1   4        1.71        7.28     11.66 o
 -17   1   4        4.87        7.53     10.22 o
 -16   1   4        0.32       11.94     15.94 o
 -15   1   4       36.43       29.33      8.79 o
 -14   1   4        8.86       14.57      6.41 o
 -13   1   4        5.11        1.55      5.87 o
 -12   1   4      105.66      119.51      8.33 o
 -11   1   4        0.32        8.30      5.09 o
 -10   1   4      155.60      151.12      7.43 o
  -9   1   4       25.55       28.98      4.44 o
  -8   1   4      254.27      278.57      8.40 o
  -7   1   4       13.03        8.22      3.22 o
  -6   1   4      200.59      212.50      5.73 o
  -5   1   4      283.37      297.51      6.31 o
  -4   1   4      448.55      447.18      7.02 o
  -3   1   4     1081.90     1063.03     12.21 o
  -2   1   4        1.47        6.77      2.18 o
  -1   1   4       37.52       34.54      2.89 o
   0   1   4      946.28      823.06     11.05 o
   1   1   4      233.73      242.10      4.97 o
   2   1   4     3064.45     2980.94     33.26 o
   3   1   4      185.75      163.70      5.06 o
   4   1   4     1110.26     1094.46     16.03 o
   5   1   4      415.93      462.35      9.98 o
   6   1   4       12.27        7.26      4.21 o
   7   1   4       12.07       25.39      5.25 o
   8   1   4        1.26        5.88      4.77 o
   9   1   4        0.01        4.74      9.38 o
  10   1   4        3.31       -3.94      6.55 o
  11   1   4        0.77        9.49      7.42 o
  12   1   4        0.88       -0.66      7.62 o
  13   1   4        0.06        1.04      8.42 o
  14   1   4      201.39      193.93     17.07 o
  15   1   4       86.01       60.80     12.98 o
  16   1   4        4.05       10.92     11.88 o
  17   1   4       24.29        6.74     12.49 o
 -17   2   4        0.56       -1.02     10.59 o
 -16   2   4       12.37       16.91      9.94 o
 -15   2   4       34.43       34.53      8.99 o
 -14   2   4        1.64       -9.35      7.51 o
 -13   2   4       91.71       96.54      9.94 o
 -12   2   4        1.44       -2.86      4.73 o
 -11   2   4       21.95       20.90      4.78 o
 -10   2   4       71.00       86.00      6.61 o
  -9   2   4      100.64       87.60      6.56 o
  -8   2   4      167.93      181.44      7.58 o
  -7   2   4       77.52       78.15      5.15 o
  -6   2   4      704.49      728.75     12.83 o
  -5   2   4      336.27      326.13      7.52 o
  -4   2   4      134.52      135.08      4.73 o
  -3   2   4      434.63      377.99      7.03 o
  -2   2   4      903.05      873.55     13.17 o
  -1   2   4      237.73      228.23      6.31 o
   0   2   4       89.57      104.90      4.64 o
   1   2   4      485.30      480.09      8.02 o
   2   2   4      453.89      516.95      8.88 o
   3   2   4     2007.42     2028.41     26.81 o
   4   2   4       51.10       54.22      4.56 o
   5   2   4       70.61       74.66      5.00 o
   6   2   4       58.49       69.52      5.27 o
   7   2   4       16.46        7.19      4.20 o
   8   2   4      367.13      393.22     12.43 o
   9   2   4        6.16        4.69      6.02 o
  10   2   4       16.74       20.72      7.86 o
  11   2   4     1447.26     1467.58     39.61 o
  12   2   4       39.54       33.16      9.19 o
  13   2   4        6.93        3.00      9.41 o
  14   2   4        0.06        6.57     10.53 o
  15   2   4        0.28       -6.77     12.97 o
  16   2   4        0.07       10.11     11.52 o
 -15   3   4        0.03        2.15     11.74 o
 -14   3   4       15.16       34.63     13.41 o
 -13   3   4      142.87       96.25     12.56 o
 -12   3   4       29.92       25.66      9.84 o
 -11   3   4       31.12       40.31      8.99 o
 -10   3   4        0.55        7.28      7.22 o
  -9   3   4        2.65        2.47      5.35 o
  -8   3   4       36.86       52.36      6.42 o
  -7   3   4        1.89        1.69      4.41 o
  -6   3   4       32.73       33.16      5.33 o
  -5   3   4        2.18        5.63      3.69 o
  -4   3   4       64.09       62.53      5.30 o
  -3   3   4      149.02      168.63      6.71 o
  -2   3   4      133.64      127.19      6.44 o
  -1   3   4      699.96      655.35     17.44 o
   0   3   4       46.75       52.21      5.18 o
   1   3   4       84.89       84.28      5.41 o
   2   3   4      264.75      262.42     11.21 o
   3   3   4        9.57        3.09      3.86 o
   4   3   4       19.16       17.74      4.15 o
   5   3   4        2.56        0.50      4.68 o
   6   3   4        0.06        1.39      5.88 o
   7   3   4      197.72      214.83     10.44 o
   8   3   4      454.11      466.83     14.99 o
   9   3   4        0.01       -4.09      6.53 o
  10   3   4       84.16       94.86     10.50 o
  11   3   4      156.00      141.29     14.39 o
  12   3   4       25.72       19.03     12.78 o
  13   3   4        8.03       32.34     15.77 o
  14   3   4        1.22        3.90     12.05 o
  15   3   4        2.30       11.12     13.71 o
 -12   4   4        0.03        9.38     11.65 o
 -11   4   4        8.03       22.19     11.52 o
 -10   4   4       12.79        9.65      9.91 o
  -9   4   4       49.36       56.82     10.30 o
  -8   4   4        1.78       16.91      8.58 o
  -7   4   4       66.70       64.23      9.32 o
  -6   4   4       11.52       11.88      6.11 o
  -5   4   4       72.69       68.54      5.99 o
  -4   4   4      156.35      174.22     12.76 o
  -3   4   4       55.27       51.24      8.73 o
  -2   4   4       45.01       52.86      7.63 o
  -1   4   4        0.01        1.98      6.43 o
   0   4   4       26.91       19.24      6.61 o
   1   4   4        9.77        5.59      7.63 o
   2   4   4      309.50      297.00     17.27 o
   3   4   4       26.60       17.82      6.73 o
   4   4   4      374.46      365.05     13.78 o
   5   4   4       20.38       23.24      8.98 o
   6   4   4        6.10        2.38      7.64 o
   7   4   4       28.68       31.20      9.11 o
   8   4   4       16.70        9.95      8.63 o
   9   4   4        0.85       -4.06      9.46 o
  10   4   4        5.07        2.02     10.23 o
  11   4   4        6.19        9.78     11.89 o
  12   4   4       20.53        1.04     24.54 o
  -8   5   4       11.46       26.35      9.54 o
  -7   5   4        0.02        0.23      8.03 o
  -6   5   4       17.94       17.82     10.42 o
  -5   5   4       57.11       43.66     13.49 o
  -4   5   4       35.93       31.93     10.86 o
  -3   5   4       13.41        8.25     10.30 o
  -2   5   4       20.10       38.30      9.31 o
  -1   5   4       11.71        6.68      7.47 o
   0   5   4        7.22       15.30      8.86 o
   1   5   4       54.79       45.10      9.77 o
   2   5   4       56.27       53.62     10.85 o
   3   5   4       13.19       28.06      9.94 o
   4   5   4        0.04       -4.30      8.28 o
   5   5   4       24.70       13.77      8.04 o
   6   5   4        2.89        9.59      8.67 o
   7   5   4        0.37       26.79     10.07 o
 -17   0   5        1.65      -22.06     15.63 o
 -15   0   5       86.74       86.78     14.53 o
 -13   0   5       75.86       83.54      9.63 o
 -11   0   5      105.89      107.36     10.06 o
  -9   0   5      217.54      195.95      9.87 o
  -7   0   5       23.51       14.76      4.46 o
  -5   0   5       72.64       70.17      4.67 o
  -3   0   5     2644.14     2567.79     37.03 o
  -1   0   5     4901.14     4472.31     63.70 o
   1   0   5      484.91      458.34     11.99 o
   3   0   5      226.27      231.50     10.43 o
   5   0   5        8.45        2.06      5.72 o
   7   0   5       33.62       16.76     12.01 o
   9   0   5      515.13      499.12     24.16 o
  11   0   5        0.22       13.80     10.46 o
  13   0   5       41.06       62.90     15.75 o
  15   0   5       77.74       85.74     22.01 o
  17   0   5      124.03      106.88     24.90 o
 -17   1   5        5.88       -2.29     11.45 o
 -16   1   5       13.56       11.42      9.35 o
 -15   1   5       66.19       58.33     11.22 o
 -14   1   5      106.19      100.99     10.29 o
 -13   1   5        3.53        0.81      5.86 o
 -12   1   5       39.15       33.07      6.28 o
 -11   1   5       16.64        7.36      5.20 o
 -10   1   5       55.08       62.21      5.66 o
  -9   1   5      103.49      102.89      6.69 o
  -8   1   5       23.67       34.05      5.16 o
  -7   1   5        0.90        3.95      3.47 o
  -6   1   5     1030.91     1074.47     14.61 o
  -5   1   5      125.67      125.48      4.52 o
  -4   1   5      191.12      194.76      5.49 o
  -3   1   5        4.30        3.77      2.65 o
  -2   1   5       80.95       78.39      3.49 o
  -1   1   5        2.28        1.10      2.58 o
   0   1   5     2394.69     2337.12     25.40 o
   1   1   5      275.31      254.90      5.97 o
   2   1   5      305.39      307.68      7.08 o
   3   1   5      547.21      525.92      9.21 o
   4   1   5       26.47       31.69      3.89 o
   5   1   5     1349.60     1479.57     23.01 o
   6   1   5       76.40       85.17      6.00 o
   7   1   5       33.04       35.37      5.36 o
   8   1   5        8.62        5.79      7.12 o
   9   1   5       21.97       18.18      6.61 o
  10   1   5       36.53       28.97      7.42 o
  11   1   5       19.16        5.17      7.17 o
  12   1   5      103.23      133.38     11.92 o
  13   1   5       17.08        2.11      9.62 o
  14   1   5      251.60      247.81     22.62 o
  15   1   5      113.49      113.31     15.30 o
  16   1   5       23.23       16.35     13.11 o
  17   1   5        0.10       -1.27     12.36 o
 -16   2   5       28.90       16.52     13.24 o
 -15   2   5       13.54        8.53      8.60 o
 -14   2   5        0.74      -10.64      7.10 o
 -13   2   5       66.56       69.44      8.93 o
 -12   2   5       17.91        9.87      6.69 o
 -11   2   5       21.08       32.05      7.19 o
 -10   2   5      150.74      165.48     10.14 o
  -9   2   5       10.49       22.19      5.92 o
  -8   2   5       35.23       31.10      5.54 o
  -7   2   5       40.24       44.43      5.75 o
  -6   2   5        5.71        5.36      4.08 o
  -5   2   5       28.10       25.85      4.12 o
  -4   2   5       21.06       23.86      3.16 o
  -3   2   5        2.33       -0.75      2.76 o
  -2   2   5      113.11      112.26      4.19 o
  -1   2   5      198.42      200.11      5.20 o
   0   2   5      526.83      516.39      8.91 o
   1   2   5      114.44       93.20      5.20 o
   2   2   5      500.68      558.73     10.26 o
   3   2   5       48.57       51.95      4.08 o
   4   2   5      374.22      387.79      9.74 o
   5   2   5      133.18      128.24      6.51 o
   6   2   5        6.47        7.05      4.75 o
   7   2   5       15.64       15.94      4.51 o
   8   2   5      133.51      130.11      7.43 o
   9   2   5      207.73      201.36     13.34 o
  10   2   5      105.41      116.33     11.31 o
  11   2   5      481.22      495.47     19.52 o
  12   2   5       14.20       12.87      9.69 o
  13   2   5        2.49      -13.34      8.89 o
  14   2   5        3.08       -1.22      9.71 o
  15   2   5        5.90        6.64     10.79 o
  16   2   5        2.61       -7.90     10.79 o
 -15   3   5       22.96       47.06     13.95 o
 -14   3   5        0.13        8.19     14.32 o
 -13   3   5        0.11        3.34     11.08 o
 -12   3   5        9.79       14.22      9.14 o
 -11   3   5        5.24        6.54      7.74 o
 -10   3   5        2.04        0.80      7.32 o
  -9   3   5       15.69        2.46      6.59 o
  -8   3   5        1.94       -1.73      4.96 o
  -7   3   5       55.11       53.98      6.21 o
  -6   3   5       26.27       27.45      5.14 o
  -5   3   5      184.12      184.21     12.71 o
  -4   3   5       40.98       39.18      4.20 o
  -3   3   5       11.62       11.60      4.13 o
  -2   3   5      273.13      273.19      9.39 o
  -1   3   5      163.56      161.80      7.59 o
   0   3   5      129.26      128.28      8.31 o
   1   3   5       20.99       23.12      4.36 o
   2   3   5       60.02       64.04      7.44 o
   3   3   5        4.01        3.25      4.17 o
   4   3   5      218.72      205.17      7.72 o
   5   3   5      213.10      229.58      9.13 o
   6   3   5      201.88      200.78      9.31 o
   7   3   5       42.89       34.58      6.54 o
   8   3   5      253.67      256.38     11.88 o
   9   3   5       73.12       87.65      9.71 o
  10   3   5        0.12        9.13      8.23 o
  11   3   5       20.34       23.47     10.31 o
  12   3   5        0.73        2.79     10.97 o
  13   3   5        0.32       -7.70     11.85 o
  14   3   5       13.98       22.31     13.85 o
 -12   4   5        1.40        6.71     11.69 o
 -11   4   5        0.02        0.13     11.07 o
 -10   4   5       29.74       28.80     10.98 o
  -9   4   5       10.09        5.25      8.63 o
  -8   4   5        5.05        9.26      8.19 o
  -7   4   5        3.31        4.28      7.37 o
  -6   4   5       44.27       38.98      8.43 o
  -5   4   5      162.43      149.20      8.35 o
  -4   4   5       17.06        9.30      5.24 o
  -3   4   5        7.78        2.00      7.29 o
  -2   4   5        9.74        1.43      7.07 o
  -1   4   5       16.02       16.43      7.95 o
   0   4   5        2.00       -7.72      7.81 o
   1   4   5        2.13       15.35     13.36 o
   2   4   5        0.42       15.34      9.28 o
   3   4   5      165.16      163.12     12.11 o
   4   4   5       27.79       40.98      7.86 o
   5   4   5      308.42      321.32     29.80 o
   6   4   5        0.34       -2.32      8.25 o
   7   4   5       30.55       39.99     11.71 o
   8   4   5        4.06        2.23      9.06 o
   9   4   5        3.12      -14.05      9.37 o
  10   4   5        1.94       23.15     12.40 o
  11   4   5        0.31       -7.91     12.33 o
  12   4   5        7.38       19.82     14.25 o
  -7   5   5        7.32        0.60      9.00 o
  -6   5   5        1.87       12.45     10.71 o
  -5   5   5       27.16       31.19      9.81 o
  -4   5   5        0.37       26.87     33.59 o
  -3   5   5        3.90        0.20     11.02 o
  -2   5   5        1.35        8.97      8.70 o
  -1   5   5       12.66       13.02      7.91 o
   0   5   5       26.86       27.31      8.57 o
   1   5   5       33.56       34.24     10.00 o
   2   5   5        3.80       -2.53      8.84 o
   3   5   5        0.38       -7.11     11.44 o
   4   5   5       15.12       25.47     10.55 o
   5   5   5        2.65       10.73      8.14 o
   6   5   5       32.15       27.97      9.74 o
   7   5   5        0.01       -2.85      9.49 o
 -18   0   6       10.95       40.97     30.17 o
 -16   0   6        3.86        3.06     22.39 o
 -14   0   6        0.03        4.88      9.60 o
 -12   0   6     2468.66     2501.20     48.07 o
 -10   0   6       75.88       74.96      7.44 o
  -8   0   6      175.69      179.83      9.59 o
  -6   0   6     2174.79     2128.27     32.42 o
  -4   0   6      140.58      175.27      7.01 o
  -2   0   6     1421.52     1430.55     22.87 o
   0   0   6     1532.94     1448.19     24.07 o
   2   0   6     1126.47     1052.62     22.02 o
   4   0   6     1845.10     1797.44     36.31 o
   6   0   6     1691.62     1707.49     39.73 o
   8   0   6      393.34      435.75     22.08 o
  10   0   6       15.31        1.98      9.98 o
  12   0   6        1.93        0.92     11.46 o
  14   0   6       13.25       -1.03     14.84 o
  16   0   6      167.56      172.33     28.93 o
 -17   1   6        0.52        9.23     11.92 o
 -16   1   6       28.94       37.37     10.32 o
 -15   1   6      122.01      106.64     15.35 o
 -14   1   6       37.68       40.21      8.68 o
 -13   1   6       85.25       84.34     10.86 o
 -12   1   6        2.44        9.45      6.28 o
 -11   1   6       49.45       50.53      6.93 o
 -10   1   6        0.14       -7.00      4.67 o
  -9   1   6      941.22      887.52     16.56 o
  -8   1   6        0.02       -5.16      3.71 o
  -7   1   6      102.33       90.99      6.56 o
  -6   1   6     2019.64     2021.50     23.18 o
  -5   1   6      318.34      325.86      7.30 o
  -4   1   6      856.37      877.12     11.98 o
  -3   1   6       63.31       59.76      3.56 o
  -2   1   6     1056.11     1008.07     13.20 o
  -1   1   6       19.31       19.68      2.95 o
   0   1   6      309.57      303.17      6.57 o
   1   1   6      602.44      568.36      9.17 o
   2   1   6       16.47       21.49      3.52 o
   3   1   6      994.28     1089.05     16.48 o
   4   1   6      555.88      553.30     12.46 o
   5   1   6      305.45      359.34     10.41 o
   6   1   6     1173.81     1171.93     21.51 o
   7   1   6        2.63        1.41      3.97 o
   8   1   6      318.20      311.46     15.34 o
   9   1   6       30.78       29.34      8.23 o
  10   1   6      441.31      464.96     20.19 o
  11   1   6       87.22       86.11     11.66 o
  12   1   6      163.88      187.01     17.15 o
  13   1   6       65.85       69.39     12.48 o
  14   1   6       36.80       38.39     12.37 o
  15   1   6       61.49       52.16     13.02 o
  16   1   6       26.90       20.87     12.82 o
  17   1   6       12.35        3.51     16.38 o
 -16   2   6        0.43      -13.28      8.86 o
 -15   2   6        0.66       -4.00     10.86 o
 -14   2   6        1.63       -3.39      7.33 o
 -13   2   6        2.81       -1.61      7.64 o
 -12   2   6       46.86       38.19      8.91 o
 -11   2   6        0.54        6.41      6.75 o
 -10   2   6      132.59      145.57     10.58 o
  -9   2   6      208.32      219.99     10.25 o
  -8   2   6       11.35        6.10      5.41 o
  -7   2   6      118.19      127.61      8.72 o
  -6   2   6      108.81      102.50      6.32 o
  -5   2   6       66.76       66.49      4.72 o
  -4   2   6        3.44        7.69      3.55 o
  -3   2   6       21.87       19.31      3.15 o
  -2   2   6      206.58      211.29      5.86 o
  -1   2   6      517.36      514.08      8.79 o
   0   2   6      130.06      157.26      5.34 o
   1   2   6      453.48      451.20      9.55 o
   2   2   6     2080.94     2047.66     27.61 o
   3   2   6     3051.93     3035.85     41.20 o
   4   2   6       58.55       55.74      5.23 o
   5   2   6       54.65       73.75      6.20 o
   6   2   6      175.25      192.25      8.75 o
   7   2   6        2.52       -5.11      4.31 o
   8   2   6       25.89       34.82      5.95 o
   9   2   6      817.25      805.29     19.13 o
  10   2   6       11.18       -2.11      7.36 o
  11   2   6        3.11       -2.64      7.98 o
  12   2   6      137.28      120.57     13.81 o
  13   2   6        0.91        8.80     10.26 o
  14   2   6        8.09       -7.41      9.67 o
  15   2   6        1.05        1.50     10.57 o
  16   2   6        0.33       10.93     18.05 o
 -14   3   6        0.35       12.83     11.75 o
 -13   3   6      113.71      110.35     15.59 o
 -12   3   6       24.20       43.95     10.34 o
 -11   3   6       30.34       51.99     15.26 o
 -10   3   6        1.07        4.33      7.95 o
  -9   3   6       10.09       17.26      7.27 o
  -8   3   6        6.18       12.07      5.71 o
  -7   3   6        2.31       10.42      5.18 o
  -6   3   6       30.08       22.43      4.92 o
  -5   3   6       96.67       85.69      6.61 o
  -4   3   6        0.92       -1.32      3.95 o
  -3   3   6       38.77       43.45      4.90 o
  -2   3   6      138.66      135.87      7.16 o
  -1   3   6      283.62      296.23     10.25 o
   0   3   6       18.08       21.67      4.89 o
   1   3   6      125.00      141.43      6.47 o
   2   3   6      119.34      119.94      6.33 o
   3   3   6       86.69       97.24      7.39 o
   4   3   6      101.72      108.55      7.09 o
   5   3   6       93.39       87.72      7.43 o
   6   3   6      183.76      190.74      9.78 o
   7   3   6       81.28       99.49      8.76 o
   8   3   6       70.25       81.16     10.06 o
   9   3   6       20.28       27.18      8.66 o
  10   3   6        4.58      -10.28      9.41 o
  11   3   6        0.01        4.63     12.87 o
  12   3   6        6.75       -5.53     12.95 o
  13   3   6        9.75       -4.28     13.03 o
  14   3   6        2.13      -17.49     11.66 o
 -12   4   6       37.36       37.68     12.46 o
 -11   4   6        0.77       -0.43     10.34 o
 -10   4   6        8.99       -1.57      9.92 o
  -9   4   6       16.72       20.95      9.62 o
  -8   4   6        0.00       -3.87      7.52 o
  -7   4   6       14.19       18.03      8.36 o
  -6   4   6       54.61       51.33      9.31 o
  -5   4   6      103.36      108.77     11.73 o
  -4   4   6        0.21        4.41      4.87 o
  -3   4   6       33.77       31.97      5.54 o
  -2   4   6       96.50       84.53      9.43 o
  -1   4   6        7.13        3.82      7.69 o
   0   4   6        0.12       -0.09      8.62 o
   1   4   6        2.09        0.03      5.43 o
   2   4   6        4.52        0.42      4.76 o
   3   4   6        4.70        6.04      6.42 o
   4   4   6        7.72       -8.67      8.82 o
   5   4   6        0.66       -2.63      7.46 o
   6   4   6        0.24       -0.42      8.55 o
   7   4   6        1.47       -2.99      9.53 o
   8   4   6        1.74       -5.13     14.77 o
   9   4   6        1.53       14.90     14.97 o
  10   4   6        0.00       -5.41     10.88 o
  11   4   6        1.86       -5.05     11.32 o
  -6   5   6       35.39       36.09     10.95 o
  -5   5   6        9.36       25.75      8.54 o
  -4   5   6        0.83       18.61     13.92 o
  -3   5   6        2.29        3.12     10.22 o
  -2   5   6        0.52       -1.19      9.66 o
  -1   5   6        0.74        4.88      9.27 o
   0   5   6        0.09       -0.65      8.97 o
   1   5   6        6.09       -8.25     10.20 o
   2   5   6        4.27      -20.41     20.04 o
   3   5   6       10.64        4.88      9.30 o
   4   5   6        0.02       -3.72     10.36 o
   5   5   6        0.14       -1.68      8.68 o
   6   5   6       17.59       32.47     11.22 o
 -17   0   7        8.84       32.25     20.35 o
 -15   0   7      300.43      289.45     62.24 o
 -13   0   7        1.23       11.15      8.91 o
 -11   0   7      287.88      254.57     14.78 o
  -9   0   7       42.75       28.38      6.57 o
  -7   0   7       67.01       67.45      6.11 o
  -5   0   7     2858.63     2972.87     45.88 o
  -3   0   7     4422.57     4577.97     63.82 o
  -1   0   7      224.03      238.98      8.91 o
   1   0   7       12.73       15.86      5.19 o
   3   0   7        0.46       -6.92      4.61 o
   5   0   7      787.72      827.56     24.15 o
   7   0   7      166.84      210.39     30.53 o
   9   0   7     1052.73     1075.35     35.59 o
  11   0   7       68.01       66.21     15.42 o
  13   0   7      145.87      149.01     20.41 o
  15   0   7       83.56       82.98     21.70 o
  17   0   7        9.20       21.71     41.91 o
 -17   1   7       92.43       85.57     14.17 o
 -16   1   7       19.12       22.80     11.06 o
 -15   1   7       49.26       44.49      9.67 o
 -14   1   7        0.24        8.69      7.72 o
 -13   1   7       64.82       57.73      9.29 o
 -12   1   7      123.87      108.95      8.92 o
 -11   1   7      431.25      450.42     14.51 o
 -10   1   7      150.50      151.48      8.84 o
  -9   1   7       21.58       17.90      5.13 o
  -8   1   7      252.84      285.82      8.90 o
  -7   1   7      111.69      107.69      5.34 o
  -6   1   7      202.45      216.76      6.68 o
  -5   1   7        5.11       -2.92      2.94 o
  -4   1   7      248.48      267.28      7.00 o
  -3   1   7      295.90      287.93      7.13 o
  -2   1   7      125.65      131.68      4.89 o
  -1   1   7      508.42      504.51      9.10 o
   0   1   7     1025.85      966.63     14.01 o
   1   1   7     1166.00     1146.97     15.90 o
   2   1   7       32.92       42.70      4.50 o
   3   1   7      974.18     1075.89     18.26 o
   4   1   7        1.08       -0.18      3.82 o
   5   1   7        2.08        1.04      3.89 o
   6   1   7      495.11      532.04     15.15 o
   7   1   7       87.03       95.03      9.18 o
   8   1   7       20.70       19.61      7.53 o
   9   1   7       77.84       81.65     10.49 o
  10   1   7       21.15       14.36      7.43 o
  11   1   7      217.48      212.75     15.06 o
  12   1   7      573.41      589.49     24.98 o
  13   1   7       88.63      104.13     14.46 o
  14   1   7        0.20       19.26     11.62 o
  15   1   7       53.67       49.07     15.69 o
  16   1   7        4.23       -5.93     11.37 o
 -16   2   7        5.19        9.98     14.31 o
 -15   2   7        1.09        4.94     10.30 o
 -14   2   7        1.16        5.82      8.23 o
 -13   2   7       32.43       26.67      9.33 o
 -12   2   7       27.02       26.58      8.70 o
 -11   2   7       12.22        4.70      7.03 o
 -10   2   7        0.70        7.09      5.93 o
  -9   2   7       94.11       85.98      8.07 o
  -8   2   7       63.10       58.38      7.12 o
  -7   2   7      133.73      120.73      8.46 o
  -6   2   7      220.67      231.26      9.25 o
  -5   2   7        0.33        2.30      3.66 o
  -4   2   7        0.99       -4.71      3.14 o
  -3   2   7      138.20      153.58      5.62 o
  -2   2   7       36.05       39.14      3.89 o
  -1   2   7        0.89        0.59      3.38 o
   0   2   7      232.36      223.53      7.04 o
   1   2   7       60.66       60.88      4.76 o
   2   2   7       55.92       56.20      4.73 o
   3   2   7       57.12       55.06      5.44 o
   4   2   7      145.10      159.21      7.51 o
   5   2   7        0.00        1.06      4.59 o
   6   2   7        8.71        7.35      5.66 o
   7   2   7       32.81       38.32      5.80 o
   8   2   7        0.74       -5.99      5.17 o
   9   2   7       42.71       40.42      7.09 o
  10   2   7       39.34       51.15      8.88 o
  11   2   7        0.61        8.98     12.39 o
  12   2   7       89.51       93.45     13.39 o
  13   2   7       26.30       25.40     10.87 o
  14   2   7        5.36        8.95     10.91 o
  15   2   7        2.51        2.87     10.72 o
 -14   3   7        0.50      -13.89     11.09 o
 -13   3   7        0.02       10.20     12.83 o
 -12   3   7        0.75       -7.19      9.09 o
 -11   3   7       10.56        8.13      9.00 o
 -10   3   7       28.93        7.94     10.37 o
  -9   3   7       34.84       34.28      8.07 o
  -8   3   7        0.09        1.90      8.88 o
  -7   3   7        2.01        5.35      5.57 o
  -6   3   7        4.72        3.17      4.78 o
  -5   3   7       32.65       35.08      4.89 o
  -4   3   7       59.57       57.51      5.09 o
  -3   3   7      632.01      624.21     20.60 o
  -2   3   7       62.82       52.71      5.23 o
  -1   3   7       20.49       21.94      4.30 o
   0   3   7        0.39       -0.60      3.93 o
   1   3   7      147.80      161.94      7.99 o
   2   3   7       37.45       35.50      4.72 o
   3   3   7        4.84       10.00      4.61 o
   4   3   7       46.20       45.37      6.11 o
   5   3   7      247.40      279.91     12.19 o
   6   3   7       57.58       76.23      8.74 o
   7   3   7       32.18       17.61      7.90 o
   8   3   7       29.28       33.74      8.95 o
   9   3   7        1.47       -8.27      9.53 o
  10   3   7        1.31       -2.69     16.30 o
  11   3   7        6.05        5.04     13.88 o
  12   3   7        6.19       15.87     14.22 o
  13   3   7        5.13       -2.88     14.86 o
  14   3   7        0.44        0.14     15.57 o
 -11   4   7        1.46       -7.06     11.03 o
 -10   4   7       11.60       18.87     11.03 o
  -9   4   7        1.49        7.35      9.79 o
  -8   4   7        2.53        6.68     10.91 o
  -7   4   7        5.76        9.40      8.25 o
  -6   4   7       21.61       26.58      7.89 o
  -5   4   7       19.51       19.24      7.32 o
  -4   4   7       70.15       68.80      7.15 o
  -3   4   7       32.89       37.25      6.06 o
  -2   4   7       16.71       20.06      5.64 o
  -1   4   7        0.42        5.07      5.47 o
   0   4   7        1.31        3.15      4.93 o
   1   4   7       11.94       24.77      5.73 o
   2   4   7        3.20        3.86      6.02 o
   3   4   7        7.20        1.62      7.74 o
   4   4   7       11.92       10.85      7.88 o
   5   4   7        5.39        6.51      8.95 o
   6   4   7       18.99       11.84      9.48 o
   7   4   7       27.21       28.68     10.86 o
   8   4   7        5.85        6.71     10.41 o
   9   4   7        4.66       10.48     11.15 o
  10   4   7       21.81       28.38     12.63 o
  11   4   7        8.13       10.45     12.39 o
  -5   5   7        0.60       12.72      8.90 o
  -4   5   7        5.74        0.70      8.32 o
  -3   5   7        0.53      -16.93     14.27 o
  -2   5   7        8.84       23.02     10.60 o
  -1   5   7        0.22       -2.07     10.01 o
   0   5   7        0.90       -7.93      9.50 o
   1   5   7        0.76       13.62      8.94 o
   2   5   7       10.09        6.91     10.45 o
   3   5   7        3.07        1.04     10.34 o
   4   5   7        1.24        0.58      8.74 o
   5   5   7        4.51        5.09      9.60 o
 -16   0   8       64.85       37.79     17.94 o
 -14   0   8     1358.40     1436.30     46.11 o
 -12   0   8      150.51      167.10     13.44 o
 -10   0   8      230.47      214.37     12.55 o
  -8   0   8      231.78      224.81     15.20 o
  -6   0   8        8.53       11.07      4.56 o
  -4   0   8       20.80       18.53      5.32 o
  -2   0   8      420.96      410.80     13.83 o
   0   0   8     1620.07     1540.47     26.56 o
   2   0   8      236.66      233.57     11.55 o
   4   0   8       92.93      108.34      9.39 o
   6   0   8      827.71      822.67     28.40 o
   8   0   8       14.79       16.51     10.41 o
  10   0   8      531.13      574.13     32.81 o
  12   0   8      209.00      261.73     34.68 o
  14   0   8      119.70      112.28     31.81 o
  16   0   8       18.61       31.16     19.81 o
 -17   1   8       38.44       62.67     13.29 o
 -16   1   8        0.37        5.43      9.95 o
 -15   1   8       26.97       25.58     18.01 o
 -14   1   8        0.70       -9.36      9.83 o
 -13   1   8       13.06        7.97      8.60 o
 -12   1   8        8.73       -9.62      6.95 o
 -11   1   8      428.08      419.64     21.08 o
 -10   1   8       29.61       24.30      6.32 o
  -9   1   8      494.35      501.75     19.61 o
  -8   1   8        1.75        2.35      3.97 o
  -7   1   8       41.66       37.75      4.15 o
  -6   1   8      123.58      124.21      5.56 o
  -5   1   8       31.46       35.52      4.23 o
  -4   1   8      358.06      356.96     10.35 o
  -3   1   8      195.32      197.78      6.33 o
  -2   1   8      990.25     1018.31     14.32 o
  -1   1   8      134.08      139.92      5.77 o
   0   1   8       54.06       55.64      4.51 o
   1   1   8        0.16        0.51      3.46 o
   2   1   8       96.65       98.94      5.63 o
   3   1   8      497.55      468.65     12.16 o
   4   1   8       28.82       26.01      5.08 o
   5   1   8      100.06      100.78      7.71 o
   6   1   8      399.70      424.29     23.93 o
   7   1   8        1.72        3.81      7.09 o
   8   1   8        0.16        1.06      6.71 o
   9   1   8       71.32       73.14      9.66 o
  10   1   8       21.08       20.16      8.35 o
  11   1   8        4.09       10.48      8.42 o
  12   1   8        0.02      -13.30      8.87 o
  13   1   8       10.50       17.76     10.63 o
  14   1   8        1.50       -7.39     10.05 o
  15   1   8        0.82        4.13     11.77 o
  16   1   8       23.11        7.34     13.52 o
 -16   2   8       16.17       16.81     13.18 o
 -15   2   8        4.69       -4.94     10.17 o
 -14   2   8        3.32        4.95     10.04 o
 -13   2   8        6.22        2.20      8.52 o
 -12   2   8        7.89        8.60      8.18 o
 -11   2   8        0.53       -0.23      6.80 o
 -10   2   8        9.32        3.85      6.53 o
  -9   2   8        8.77       11.42      6.53 o
  -8   2   8      391.49      400.77     16.57 o
  -7   2   8      108.87       98.80      8.01 o
  -6   2   8       62.67       61.86      6.32 o
  -5   2   8      559.60      573.32     12.55 o
  -4   2   8        0.40        1.12      4.08 o
  -3   2   8        4.22        7.28      3.55 o
  -2   2   8      254.21      247.32      8.13 o
  -1   2   8        7.96        9.60      4.38 o
   0   2   8       62.06       67.96      5.48 o
   1   2   8      371.54      396.88     11.44 o
   2   2   8      259.44      282.65      9.04 o
   3   2   8        0.05       -0.73      4.37 o
   4   2   8       57.79       55.55      5.95 o
   5   2   8      146.52      153.25      8.46 o
   6   2   8        3.69       13.35      5.83 o
   7   2   8       15.18       26.63      6.65 o
   8   2   8        1.62        3.36      6.49 o
   9   2   8        0.08        7.74      7.20 o
  10   2   8        5.82        3.32      8.73 o
  11   2   8        2.77       -4.54      8.91 o
  12   2   8        0.77       -4.01      9.76 o
  13   2   8       13.91       22.11     10.99 o
  14   2   8       25.63       18.67     11.67 o
  15   2   8        5.97        9.35     13.73 o
 -14   3   8        2.04        4.08     11.82 o
 -13   3   8        2.80        3.41     11.37 o
 -12   3   8        3.56        2.14      9.50 o
 -11   3   8        0.53      -10.19      7.86 o
 -10   3   8        0.67        8.51      8.59 o
  -9   3   8        1.10        2.23      8.58 o
  -8   3   8        0.02        9.75      8.23 o
  -7   3   8        0.15       -6.74      7.02 o
  -6   3   8       18.38       17.45      5.72 o
  -5   3   8       26.48       35.31      5.08 o
  -4   3   8       18.71       21.65      4.69 o
  -3   3   8       16.27        8.09      4.94 o
  -2   3   8       45.63       37.71      5.07 o
  -1   3   8        8.50        9.26      4.17 o
   0   3   8       24.23       27.07      4.77 o
   1   3   8        0.92        1.29      3.87 o
   2   3   8      187.70      184.73      7.92 o
   3   3   8        0.00       -1.05      5.39 o
   4   3   8       21.42       23.12      6.28 o
   5   3   8      225.62      233.41     17.07 o
   6   3   8       14.00        7.58      7.20 o
   7   3   8       85.13      103.46     12.59 o
   8   3   8       67.94       48.60     15.44 o
   9   3   8        1.68       -2.63     10.08 o
  10   3   8       19.58       17.74     11.54 o
  11   3   8        3.41        7.63     13.90 o
  12   3   8        0.03       16.12     14.96 o
  13   3   8        1.53       28.53     16.46 o
 -11   4   8       23.78       32.95     16.02 o
 -10   4   8        0.68        3.38     10.65 o
  -9   4   8        0.66        1.20     10.78 o
  -8   4   8        3.33       21.60     10.27 o
  -7   4   8       29.79       27.40     10.00 o
  -6   4   8       34.84       30.25     10.25 o
  -5   4   8       29.94       27.71      7.11 o
  -4   4   8       39.17       38.78      7.23 o
  -3   4   8        0.14        0.90      5.72 o
  -2   4   8       58.42       64.21      7.22 o
  -1   4   8       48.68       45.90      8.61 o
   0   4   8       23.48       36.61      7.30 o
   1   4   8        1.41       -1.75      6.08 o
   2   4   8       64.59       62.24      8.28 o
   3   4   8       12.94        1.00      8.26 o
   4   4   8       25.30       20.78      9.41 o
   5   4   8        0.34        4.09      9.39 o
   6   4   8        1.44       10.58      9.64 o
   7   4   8        8.88      -10.61      9.26 o
   8   4   8       33.76       37.10     12.53 o
   9   4   8        0.15        1.92     11.32 o
  10   4   8       20.90       32.30     15.69 o
  -4   5   8        3.08        9.17     10.16 o
  -3   5   8       19.04       17.42      8.16 o
  -2   5   8       14.28       14.58      7.72 o
  -1   5   8        3.34        9.43      7.57 o
   0   5   8        0.40       20.18     15.11 o
   1   5   8        0.79       -1.27      8.03 o
   2   5   8       16.34       19.56     10.59 o
   3   5   8        0.53       10.06     12.17 o
 -15   0   9       89.25       74.71     15.44 o
 -13   0   9       17.46       13.43     11.26 o
 -11   0   9      573.03      598.79     22.66 o
  -9   0   9      572.26      613.86     32.82 o
  -7   0   9      331.56      296.03     11.01 o
  -5   0   9     1956.20     2072.06     37.15 o
  -3   0   9      695.41      648.65     16.51 o
  -1   0   9        0.36       -0.60      4.91 o
   1   0   9      106.13      104.98      8.92 o
   3   0   9     1093.90     1138.93     33.26 o
   5   0   9       74.39       81.87     10.34 o
   7   0   9      183.18      193.53     16.54 o
   9   0   9        1.43        1.11     10.97 o
  11   0   9      197.20      222.29     25.31 o
  13   0   9      105.16      123.20     23.55 o
  15   0   9       16.28      475.66     63.08 o
 -16   1   9        0.66      -14.36      9.57 o
 -15   1   9       41.04       33.41     10.99 o
 -14   1   9        1.97      -10.70      7.97 o
 -13   1   9        8.59       15.64      9.11 o
 -12   1   9       72.20       74.70      9.95 o
 -11   1   9     1270.38     1317.10     27.92 o
 -10   1   9        2.64        0.25      5.33 o
  -9   1   9       81.21       78.28      5.85 o
  -8   1   9      188.17      220.66      8.96 o
  -7   1   9       11.35       12.57      3.95 o
  -6   1   9       89.35       85.18      5.51 o
  -5   1   9      193.37      211.01      7.67 o
  -4   1   9      178.59      184.99      8.64 o
  -3   1   9        0.73        1.26      3.58 o
  -2   1   9      446.32      480.19     10.72 o
  -1   1   9      696.33      721.26     13.39 o
   0   1   9        2.15       -0.33      3.89 o
   1   1   9        1.66        0.89      3.90 o
   2   1   9       43.63       46.85      6.07 o
   3   1   9       28.66       21.95      5.05 o
   4   1   9      244.40      258.02     10.41 o
   5   1   9        4.10        6.27      5.48 o
   6   1   9      178.88      192.79     10.78 o
   7   1   9       25.87       27.99      7.08 o
   8   1   9       13.86       20.55      7.04 o
   9   1   9       35.87       29.58      9.23 o
  10   1   9      135.95      137.74     12.18 o
  11   1   9      166.77      154.45     15.44 o
  12   1   9       14.30        2.08     10.30 o
  13   1   9       10.58       19.29     12.13 o
  14   1   9       11.12       24.46     12.81 o
  15   1   9        3.28      -16.53     11.02 o
 -15   2   9        1.14        1.33     11.28 o
 -14   2   9       17.08       31.64     13.31 o
 -13   2   9        2.83       -9.14     10.03 o
 -12   2   9       21.67       22.80      8.74 o
 -11   2   9        2.58        4.01      7.77 o
 -10   2   9        8.92       18.59      8.20 o
  -9   2   9        1.59       -0.61      6.12 o
  -8   2   9      523.57      530.06     19.33 o
  -7   2   9      598.57      641.46     17.46 o
  -6   2   9        1.53       -3.93      4.73 o
  -5   2   9       22.41       20.60      4.94 o
  -4   2   9        1.66        4.56      4.45 o
  -3   2   9       16.13       15.37      4.59 o
  -2   2   9        1.86        2.92      4.13 o
  -1   2   9        1.48        5.96      4.14 o
   0   2   9       15.61       13.95      4.43 o
   1   2   9      231.87      246.50      9.52 o
   2   2   9      549.29      582.28     13.79 o
   3   2   9        0.40       -4.33      4.89 o
   4   2   9       32.96       47.12      9.84 o
   5   2   9       29.25       30.34      6.40 o
   6   2   9       23.18       32.05      6.66 o
   7   2   9        2.55        8.82      6.68 o
   8   2   9       78.37       75.08      9.12 o
   9   2   9        2.91       -0.04      7.97 o
  10   2   9        0.56       -8.45      8.62 o
  11   2   9        8.39       12.36     10.21 o
  12   2   9        9.09        7.72     10.19 o
  13   2   9        8.93        3.85     12.68 o
  14   2   9       21.45       25.34     14.14 o
 -13   3   9       13.22       18.01     13.94 o
 -12   3   9       31.57       21.32     22.66 o
 -11   3   9        4.28        8.98     10.47 o
 -10   3   9        0.12      -10.40      9.68 o
  -9   3   9        3.20       12.55      8.76 o
  -8   3   9        1.18       -0.86      8.22 o
  -7   3   9        0.63       -3.93      6.68 o
  -6   3   9        6.76        6.10      5.48 o
  -5   3   9      240.89      220.71     11.17 o
  -4   3   9      949.25      938.19     17.32 o
  -3   3   9      387.56      390.26     11.09 o
  -2   3   9       40.03       51.15      5.39 o
  -1   3   9      122.19      146.48      6.90 o
   0   3   9       17.64       18.69      6.53 o
   1   3   9       22.77       13.24      4.74 o
   2   3   9        0.80        8.09      5.06 o
   3   3   9      145.31      136.91      9.24 o
   4   3   9      134.08      154.19     13.91 o
   5   3   9       30.66       21.62      7.94 o
   6   3   9       29.64       29.89     10.67 o
   7   3   9        3.38       19.08     12.57 o
   8   3   9        0.03       -3.15      9.82 o
   9   3   9        6.19       10.01     11.25 o
  10   3   9       12.14       19.74     13.91 o
  11   3   9        8.35       18.08     13.71 o
  12   3   9        7.92       -5.42     14.29 o
 -10   4   9        1.56      -13.26     15.29 o
  -9   4   9        0.14        1.72     11.42 o
  -8   4   9       17.53       15.85     13.71 o
  -7   4   9        8.29       13.28      9.93 o
  -6   4   9        6.06        4.41      8.00 o
  -5   4   9        6.91       -2.35      6.95 o
  -4   4   9        0.51        5.21      6.49 o
  -3   4   9        4.56       12.08      7.00 o
  -2   4   9        9.82       18.81      6.75 o
  -1   4   9      235.31      229.03     14.78 o
   0   4   9       46.55       36.30      7.67 o
   1   4   9      106.93      103.07      9.64 o
   2   4   9        1.81        6.06      7.66 o
   3   4   9        1.41       22.54      9.55 o
   4   4   9       55.05       28.34     10.94 o
   5   4   9       59.02       49.79     11.88 o
   6   4   9       42.78       49.95     12.13 o
   7   4   9        3.06        8.85     13.31 o
   8   4   9       13.69       13.42     11.16 o
   9   4   9        5.28       18.29     12.16 o
  -1   5   9        8.83       15.09      8.29 o
   0   5   9        4.64       13.81      8.85 o
   1   5   9        2.67        7.53      8.66 o
 -16   0  10       14.08       55.57     21.16 o
 -14   0  10      264.33      264.11     21.82 o
 -12   0  10       51.53       47.23     11.62 o
 -10   0  10       17.14        2.77      9.53 o
  -8   0  10       32.88       33.29      8.41 o
  -6   0  10        8.66       11.28      5.71 o
  -4   0  10      171.99      160.39     10.43 o
  -2   0  10      419.96      507.57     17.10 o
   0   0  10      193.49      188.09     10.82 o
   2   0  10      327.44      323.39     16.50 o
   4   0  10      115.59      123.48     11.76 o
   6   0  10      217.95      232.12     16.64 o
   8   0  10        9.24        4.90     10.87 o
  10   0  10       14.31       15.43     12.99 o
  12   0  10      169.42      139.78     24.55 o
  14   0  10      260.71      221.99     31.41 o
 -16   1  10       12.52        5.63     11.21 o
 -15   1  10       24.59       19.03     10.68 o
 -14   1  10       24.68       24.17     11.93 o
 -13   1  10       52.78       48.90     10.69 o
 -12   1  10        3.31        5.61      7.45 o
 -11   1  10      174.03      163.03     12.05 o
 -10   1  10       62.29       56.08      6.95 o
  -9   1  10      132.72      134.15      7.40 o
  -8   1  10      130.33      135.60      7.34 o
  -7   1  10        0.62       -2.15      3.87 o
  -6   1  10      119.05      122.83      7.01 o
  -5   1  10       24.82       21.05      4.78 o
  -4   1  10       91.27       87.78      5.86 o
  -3   1  10        4.94        7.96      4.37 o
  -2   1  10      145.67      167.09      8.67 o
  -1   1  10        6.92        4.72      4.39 o
   0   1  10        0.00        2.56      4.29 o
   1   1  10        5.60       10.70      4.53 o
   2   1  10        0.13       -5.79      4.46 o
   3   1  10       25.09       26.73      5.40 o
   4   1  10      178.21      175.66      8.99 o
   5   1  10        0.17        7.78      8.31 o
   6   1  10       49.59       50.84      8.16 o
   7   1  10        6.29        5.80      6.49 o
   8   1  10        2.07       15.07      7.21 o
   9   1  10        0.94       -2.69      9.33 o
  10   1  10        0.36       -7.41      8.54 o
  11   1  10       42.42       35.92     10.70 o
  12   1  10        6.28        6.01     12.85 o
  13   1  10       23.01       23.22     11.60 o
  14   1  10        1.90       -4.72     11.94 o
  15   1  10       49.22       39.84     15.14 o
 -15   2  10        5.40       26.91     13.99 o
 -14   2  10        0.34       10.71     11.71 o
 -13   2  10        1.11      -13.20     10.71 o
 -12   2  10        3.30       -5.54      8.93 o
 -11   2  10        8.48       -1.49      7.48 o
 -10   2  10       14.45        4.84      8.14 o
  -9   2  10      333.00      305.26     19.43 o
  -8   2  10      267.04      308.12     13.36 o
  -7   2  10      155.80      145.87      9.67 o
  -6   2  10       47.74       48.73      6.66 o
  -5   2  10        1.26        4.30      4.76 o
  -4   2  10      212.82      248.31     10.82 o
  -3   2  10        3.42        6.28      4.83 o
  -2   2  10      183.44      184.17      8.19 o
  -1   2  10      920.88      873.65     17.51 o
   0   2  10       58.49       42.74      5.91 o
   1   2  10        4.88        0.60      4.63 o
   2   2  10        7.42       10.86      4.93 o
   3   2  10        5.84        8.42      5.45 o
   4   2  10       27.99       25.34      6.42 o
   5   2  10       23.21       15.14      6.49 o
   6   2  10       42.84       35.67      7.47 o
   7   2  10       13.98       10.09      7.35 o
   8   2  10       55.71       35.65     10.35 o
   9   2  10       74.11       75.64     11.13 o
  10   2  10       18.69       14.94      9.55 o
  11   2  10        1.76        9.70      9.67 o
  12   2  10        3.51        9.27     10.20 o
  13   2  10        6.96        8.82     13.50 o
  14   2  10        6.72       -2.04     13.01 o
 -13   3  10       18.30       23.08     25.36 o
 -12   3  10       24.43       28.76     11.85 o
 -11   3  10        0.99        1.30      9.16 o
 -10   3  10       13.61       -2.08     10.27 o
  -9   3  10        2.76       25.03     10.73 o
  -8   3  10       44.07       53.43     10.46 o
  -7   3  10       91.49       79.90      9.91 o
  -6   3  10        2.10       -0.47      5.71 o
  -5   3  10      158.61      160.83     10.59 o
  -4   3  10       35.80       30.75      6.94 o
  -3   3  10        0.08        3.70      5.99 o
  -2   3  10      175.04      186.04      8.20 o
  -1   3  10       68.91       80.96      6.48 o
   0   3  10       42.78       39.18      5.83 o
   1   3  10        1.59        6.70      5.42 o
   2   3  10      210.19      219.82     11.21 o
   3   3  10       43.02       40.05      9.80 o
   4   3  10        9.69       11.47      9.34 o
   5   3  10      235.09      211.06     17.43 o
   6   3  10       47.55       37.33     11.52 o
   7   3  10        0.94       -1.31      9.84 o
   8   3  10       15.04       12.90      9.02 o
   9   3  10        0.00       -7.55      9.81 o
  10   3  10        4.53       11.54     15.93 o
  11   3  10        2.05        2.78     11.01 o
  12   3  10        1.67      -10.55     11.23 o
  -9   4  10        0.07       23.37     12.68 o
  -8   4  10       39.83       47.16     13.51 o
  -7   4  10       12.32        1.94     10.33 o
  -6   4  10       18.45       17.84      9.17 o
  -5   4  10        0.00        5.79     10.41 o
  -4   4  10        0.15        9.96      7.16 o
  -3   4  10       80.43       59.29      9.87 o
  -2   4  10       34.68       43.58     10.47 o
  -1   4  10        3.64        3.62      7.07 o
   0   4  10      161.06      164.17     12.09 o
   1   4  10        1.73       -1.35      7.35 o
   2   4  10      187.50      171.51     13.25 o
   3   4  10        0.39       -9.82      9.34 o
   4   4  10        5.77        5.65     10.27 o
   5   4  10       31.61       19.28     11.42 o
   6   4  10        1.93        1.64     10.66 o
   7   4  10        6.84        7.77     11.32 o
   8   4  10       10.23       12.42     12.27 o
 -15   0  11        6.39       30.82     17.09 o
 -13   0  11       29.05        8.08     10.90 o
 -11   0  11       29.61       27.04      9.78 o
  -9   0  11       54.76       44.62      8.90 o
  -7   0  11      276.20      298.21     17.28 o
  -5   0  11       24.77        9.87      8.12 o
  -3   0  11       22.96       32.30      7.16 o
  -1   0  11       91.74      104.31      9.26 o
   1   0  11        9.89       12.88      7.15 o
   3   0  11      287.14      304.49     17.00 o
   5   0  11      255.28      275.13     30.63 o
   7   0  11        1.11       -9.64      9.16 o
   9   0  11        3.45        2.17     12.15 o
  11   0  11       13.18       11.56     12.78 o
  13   0  11       53.94       35.35     20.18 o
 -15   1  11        7.47       -4.97      9.32 o
 -14   1  11        1.29       -0.88      9.43 o
 -13   1  11        0.65        2.59      8.78 o
 -12   1  11        7.78       10.46     11.20 o
 -11   1  11       29.46       29.84      8.44 o
 -10   1  11       24.62       17.20      6.39 o
  -9   1  11       35.21       33.81      6.16 o
  -8   1  11       37.24       33.85      5.58 o
  -7   1  11        0.01       -0.59      5.18 o
  -6   1  11        0.00       -5.86      4.51 o
  -5   1  11      264.71      292.52     10.01 o
  -4   1  11       22.46       21.09      5.01 o
  -3   1  11      226.21      227.03      8.90 o
  -2   1  11      105.90      118.16      7.10 o
  -1   1  11       24.64       17.35      4.98 o
   0   1  11      209.22      207.39      8.99 o
   1   1  11       68.03       56.16      6.23 o
   2   1  11      318.14      323.17     11.62 o
   3   1  11        2.69       -2.19      5.46 o
   4   1  11      117.28      119.66      8.49 o
   5   1  11        2.90        2.69      5.86 o
   6   1  11        9.67       -7.45      6.72 o
   7   1  11       56.01       47.83      8.46 o
   8   1  11       99.51      107.71     10.53 o
   9   1  11       39.40       38.11      9.70 o
  10   1  11       11.39        4.41      9.66 o
  11   1  11       33.00       19.03     10.92 o
  12   1  11       64.28       66.71     13.51 o
  13   1  11        8.89        9.08     11.97 o
  14   1  11        2.24      -14.50     16.66 o
 -14   2  11        0.46       -6.42     11.42 o
 -13   2  11        1.17      -14.08      9.39 o
 -12   2  11        6.50       -7.48     10.42 o
 -11   2  11       58.35       98.64     13.91 o
 -10   2  11        4.70       17.47      9.14 o
  -9   2  11        9.56        6.22      8.45 o
  -8   2  11       90.15      102.83     11.07 o
  -7   2  11      160.55      165.32      9.97 o
  -6   2  11      124.73      128.40      7.81 o
  -5   2  11       28.21       27.00      6.05 o
  -4   2  11       10.55        9.05      5.38 o
  -3   2  11      424.33      459.74     14.91 o
  -2   2  11      142.23      166.68      8.51 o
  -1   2  11       90.19       90.22      8.35 o
   0   2  11        2.28       -7.43      4.95 o
   1   2  11       43.08       39.75      5.89 o
   2   2  11       14.87       15.02      6.93 o
   3   2  11        3.35        3.45      5.75 o
   4   2  11       43.76       49.94      9.21 o
   5   2  11       38.02       50.66     13.34 o
   6   2  11       77.09       69.89      9.06 o
   7   2  11       24.06       13.21      8.58 o
   8   2  11       69.55       63.33     10.84 o
   9   2  11        0.16       -1.03      8.82 o
  10   2  11        0.43       -9.20      9.23 o
  11   2  11        3.55       -7.02      9.55 o
  12   2  11        2.53        5.62     10.94 o
  13   2  11        0.42      -16.27     10.85 o
 -12   3  11       11.85       10.19     12.04 o
 -11   3  11        0.11        7.83     10.73 o
 -10   3  11        0.81        6.44      9.79 o
  -9   3  11        2.45       16.61     10.59 o
  -8   3  11       21.62       15.41     10.31 o
  -7   3  11      209.84      258.48     16.58 o
  -6   3  11      346.91      335.38     16.40 o
  -5   3  11        6.71        4.48      6.70 o
  -4   3  11      400.32      398.79     19.19 o
  -3   3  11      123.75      132.78     12.28 o
  -2   3  11       19.75       19.69      7.39 o
  -1   3  11        7.69        4.13      5.89 o
   0   3  11       10.06       15.42      8.18 o
   1   3  11       43.98       39.74      8.15 o
   2   3  11        6.83        0.65      7.48 o
   3   3  11      146.32      144.50     13.69 o
   4   3  11        6.49        5.27     10.00 o
   5   3  11        1.47       -3.89      7.93 o
   6   3  11       20.87       11.73      9.13 o
   7   3  11       11.00       10.22      9.13 o
   8   3  11        0.00        1.83     13.83 o
   9   3  11        7.79        6.83     10.66 o
  10   3  11        0.72      -15.71     10.47 o
  11   3  11        2.79       -2.95     11.42 o
  -8   4  11       16.68        1.37     11.68 o
  -7   4  11       19.42       32.74     11.26 o
  -6   4  11        3.80       12.48      9.75 o
  -5   4  11       34.04       60.12     11.56 o
  -4   4  11        0.35        2.38      8.76 o
  -3   4  11       17.24       27.70      8.01 o
  -2   4  11       13.28       20.22      7.92 o
  -1   4  11      218.10      235.53     14.10 o
   0   4  11       65.64       60.28      9.58 o
   1   4  11        0.00        9.41      8.12 o
   2   4  11        5.23       15.85      9.63 o
   3   4  11        3.01        0.80      9.44 o
   4   4  11        2.46       -2.60     10.33 o
   5   4  11       15.88       13.19     11.53 o
   6   4  11        2.50       16.73     11.65 o
   7   4  11        4.58       19.28     13.98 o
 -14   0  12       19.07       22.99     19.60 o
 -12   0  12       24.56       10.56      9.62 o
 -10   0  12        2.99        1.91     13.24 o
  -8   0  12        4.91       12.01      5.81 o
  -6   0  12        6.02       -1.95      6.25 o
  -4   0  12       19.13       27.79      7.89 o
  -2   0  12       89.83       84.08      9.68 o
   0   0  12        0.98        3.75      7.49 o
   2   0  12       71.74       61.20     10.22 o
   4   0  12      624.98      608.88     29.65 o
   6   0  12      317.10      302.97     21.87 o
   8   0  12       27.68       30.16     11.43 o
  10   0  12       39.70       34.40     14.78 o
  12   0  12      214.82      144.51     25.82 o
  14   0  12        5.67       27.12     25.71 o
 -14   1  12        6.76       -6.27     11.51 o
 -13   1  12        1.27        5.89      9.11 o
 -12   1  12       41.54       38.66     11.87 o
 -11   1  12        1.30       -3.52      8.58 o
 -10   1  12       72.84       41.78      8.84 o
  -9   1  12       53.97       40.66      7.33 o
  -8   1  12       27.05       34.45      6.60 o
  -7   1  12        4.24       -3.31      4.12 o
  -6   1  12        1.66       -1.90      5.32 o
  -5   1  12        3.00        3.46      5.60 o
  -4   1  12       12.89        3.49      5.09 o
  -3   1  12       15.30       15.26      5.54 o
  -2   1  12       81.47       79.21      7.05 o
  -1   1  12       27.90       24.74      5.85 o
   0   1  12     1149.74     1172.01     22.24 o
   1   1  12       85.24       82.32      7.98 o
   2   1  12       18.33       18.71      6.27 o
   3   1  12       38.99       39.31      6.92 o
   4   1  12        6.50       10.72      6.38 o
   5   1  12       52.34       46.74      7.67 o
   6   1  12      111.40      122.25      9.75 o
   7   1  12        6.35       11.94      7.41 o
   8   1  12        1.74       -3.36      8.54 o
   9   1  12      140.97      136.32     15.01 o
  10   1  12       36.61       36.43     11.98 o
  11   1  12        8.13       13.27     11.30 o
  12   1  12        0.81       -4.16     14.53 o
  13   1  12       31.18       47.59     16.37 o
 -13   2  12       33.72       46.02     12.50 o
 -12   2  12        8.99        5.50     10.18 o
 -11   2  12       80.15       65.00     24.42 o
 -10   2  12        6.97        0.41     10.06 o
  -9   2  12       68.84       81.82     11.45 o
  -8   2  12        0.47        1.68      7.77 o
  -7   2  12       68.76       71.37      8.85 o
  -6   2  12       58.45       62.34      7.71 o
  -5   2  12        0.14       -8.51      6.38 o
  -4   2  12       80.41       93.49      7.79 o
  -3   2  12     1143.34     1155.20     25.94 o
  -2   2  12        7.39        3.73      5.88 o
  -1   2  12        0.60       -1.84      5.74 o
   0   2  12        0.14       -8.23      5.49 o
   1   2  12       40.58       24.24      6.18 o
   2   2  12        9.54        9.05      6.26 o
   3   2  12        6.03        5.32      6.12 o
   4   2  12       47.39       48.63      7.73 o
   5   2  12        1.41        0.56      7.63 o
   6   2  12      313.00      275.79     16.48 o
   7   2  12       24.49       19.22      9.22 o
   8   2  12        0.02       10.16      9.22 o
   9   2  12        0.01       -0.88      8.59 o
  10   2  12       48.59       44.15     11.62 o
  11   2  12        0.60        8.97     11.54 o
  12   2  12        0.01       -9.70     11.25 o
 -11   3  12       15.19       26.30     21.11 o
 -10   3  12        2.13        5.10     12.39 o
  -9   3  12        0.24        3.71     10.15 o
  -8   3  12       35.65       43.26     12.16 o
  -7   3  12      115.37       93.43     12.02 o
  -6   3  12      165.59      163.02     15.39 o
  -5   3  12        4.99        4.27      6.80 o
  -4   3  12        9.81       -4.80      6.60 o
  -3   3  12      199.17      214.19     19.52 o
  -2   3  12        2.61        1.14      8.28 o
  -1   3  12        8.71       11.27      7.33 o
   0   3  12        0.15        0.84      7.63 o
   1   3  12        2.58        0.71      8.04 o
   2   3  12       43.84       34.93     10.27 o
   3   3  12       36.05       17.06      9.51 o
   4   3  12        4.86        6.85      7.93 o
   5   3  12        2.31       -9.30      8.13 o
   6   3  12       14.41       12.11      9.62 o
   7   3  12        1.98       -5.55      9.14 o
   8   3  12       25.21       16.72     11.35 o
   9   3  12        0.00       -9.03     11.53 o
  10   3  12        5.97        0.17     11.61 o
  -6   4  12        1.05       22.69     10.78 o
  -5   4  12        1.00       10.11     10.72 o
  -4   4  12       13.82       33.14     16.75 o
  -3   4  12        5.84        9.30     10.06 o
  -2   4  12        1.03        8.10      8.87 o
  -1   4  12        5.25       -4.45      8.65 o
   0   4  12      118.00      116.78     13.18 o
   1   4  12        2.87      -10.79      8.54 o
   2   4  12       13.23        0.53     11.64 o
   3   4  12       12.68       28.61     10.79 o
   4   4  12       23.27       36.95     11.07 o
   5   4  12        4.13       28.59     11.89 o
   6   4  12       17.17       13.34     13.73 o
 -13   0  13        0.87       -3.71     15.43 o
 -11   0  13       34.42       19.64      9.88 o
  -9   0  13       21.05        6.99      9.73 o
  -7   0  13        0.91        9.98      6.40 o
  -5   0  13       36.21       16.70      7.49 o
  -3   0  13        2.35       -0.76      7.06 o
  -1   0  13       10.45        5.66      7.24 o
   1   0  13       33.50       27.19      9.29 o
   3   0  13     1220.24     1117.78     37.08 o
   5   0  13        1.21        5.76     10.05 o
   7   0  13       12.65       20.65     13.52 o
   9   0  13       13.80       22.56     14.03 o
  11   0  13        2.30        7.95     17.91 o
  13   0  13       59.19      108.85     25.68 o
 -14   1  13        2.74        0.16     11.43 o
 -13   1  13        1.30        4.16      9.21 o
 -12   1  13       11.77       25.52      9.88 o
 -11   1  13       15.31       24.21      9.65 o
 -10   1  13       20.13        5.51      8.50 o
  -9   1  13      141.47      120.46     10.30 o
  -8   1  13        0.00       -3.72      5.89 o
  -7   1  13       79.08       84.42     10.73 o
  -6   1  13       12.66        3.51      6.23 o
  -5   1  13       18.50       13.44      6.27 o
  -4   1  13        0.82       -7.83      5.81 o
  -3   1  13       10.53       16.48      6.35 o
  -2   1  13       53.99       45.50      6.72 o
  -1   1  13       83.41       78.68      7.69 o
   0   1  13     1089.05     1090.03     21.36 o
   1   1  13       73.12       83.58      8.47 o
   2   1  13       20.24        9.37      6.70 o
   3   1  13       34.28       13.81      6.83 o
   4   1  13       54.97       55.29      7.92 o
   5   1  13        4.06       -0.04      6.50 o
   6   1  13       56.28       53.25      8.84 o
   7   1  13      174.12      166.60     13.59 o
   8   1  13       45.19       60.65     12.20 o
   9   1  13        0.70        8.21     10.34 o
  10   1  13       80.22      101.56     14.98 o
  11   1  13        0.16      -17.17     16.99 o
  12   1  13        0.72       -1.97     12.10 o
 -12   2  13       29.55       43.74     13.04 o
 -11   2  13        1.34        0.84     10.85 o
 -10   2  13        7.48        0.15     11.08 o
  -9   2  13       49.00       41.93     12.00 o
  -8   2  13        2.22       -3.48      9.26 o
  -7   2  13       15.15       -9.05      8.30 o
  -6   2  13        4.97        6.78      6.28 o
  -5   2  13       60.78       68.87     10.36 o
  -4   2  13       14.63        8.89      8.19 o
  -3   2  13      562.91      567.39     17.86 o
  -2   2  13        0.66       -4.97      7.62 o
  -1   2  13       14.82       16.60      6.72 o
   0   2  13      269.48      295.11     16.45 o
   1   2  13        0.11       -9.60      6.40 o
   2   2  13       91.18       86.03     10.30 o
   3   2  13        4.38       -5.48      7.43 o
   4   2  13        8.46        2.00      7.55 o
   5   2  13        7.45        3.41      8.27 o
   6   2  13       33.80       19.61      8.59 o
   7   2  13        2.12      -11.57      8.25 o
   8   2  13        8.78       -1.14      8.99 o
   9   2  13       41.47       16.40     12.22 o
  10   2  13       15.69      125.70     83.39 o
  11   2  13       27.12       20.23     13.76 o
 -10   3  13        6.14        6.39     13.69 o
  -9   3  13       28.70       31.14     11.96 o
  -8   3  13       37.09        8.87     12.11 o
  -7   3  13       12.44       17.65      9.52 o
  -6   3  13       29.32       16.59     10.82 o
  -5   3  13       24.11       29.60     10.96 o
  -4   3  13       33.05       44.95      9.44 o
  -3   3  13        4.88        9.52      8.16 o
  -2   3  13       20.58       25.65      9.53 o
  -1   3  13       47.26       51.99     11.25 o
   0   3  13        5.65       18.13     10.12 o
   1   3  13       39.60       38.05     10.96 o
   2   3  13        3.76        0.22      9.43 o
   3   3  13       39.75       30.93      9.13 o
   4   3  13        2.10        0.35      8.46 o
   5   3  13        4.08        3.69      8.81 o
   6   3  13       18.30       11.55     10.16 o
   7   3  13        0.21        6.79     11.17 o
   8   3  13        5.42       -3.50     11.33 o
   9   3  13        5.70       -4.02     19.27 o
  -4   4  13        0.03       -4.72     11.04 o
  -3   4  13       12.04       26.54     11.79 o
  -2   4  13        0.99        6.83     10.63 o
  -1   4  13       24.60       20.53     10.01 o
   0   4  13       23.13       27.30     11.01 o
   1   4  13       20.71        8.77     10.00 o
   2   4  13        2.76       -0.97      9.93 o
   3   4  13        1.08        3.79     10.91 o
 -12   0  14        1.51        2.53     13.53 o
 -10   0  14        0.03       -7.02      9.72 o
  -8   0  14       75.44       49.02     12.08 o
  -6   0  14      354.61      333.46     36.21 o
  -4   0  14       38.70       36.60      7.89 o
  -2   0  14        3.93       -2.16      6.46 o
   0   0  14       83.03       66.92     16.74 o
   2   0  14      313.88      304.90     22.17 o
   4   0  14     1061.41     1145.87     58.15 o
   6   0  14        1.77       -3.64     12.68 o
   8   0  14        5.07       -1.09     12.73 o
  10   0  14       27.72       23.70     21.26 o
  12   0  14       13.68        7.92     23.40 o
 -13   1  14        0.77        0.35      9.80 o
 -12   1  14       19.54       28.95     10.31 o
 -11   1  14        8.24       -0.55      9.18 o
 -10   1  14        1.20       10.56      8.61 o
  -9   1  14       71.34       61.43     11.57 o
  -8   1  14       24.69       28.19      9.68 o
  -7   1  14        9.33       20.12     11.04 o
  -6   1  14        1.43       -0.64     11.06 o
  -5   1  14        1.51        5.07      7.34 o
  -4   1  14        5.19        8.80      6.98 o
  -3   1  14        0.91       -1.05      6.05 o
  -2   1  14        8.80       17.80      6.40 o
  -1   1  14        9.22        5.35      6.02 o
   0   1  14      280.89      278.25     11.89 o
   1   1  14       77.24       81.78      8.53 o
   2   1  14      135.62      139.05     10.74 o
   3   1  14        1.72       -9.36      6.24 o
   4   1  14        0.18       -5.38      7.22 o
   5   1  14       49.48       58.03      9.94 o
   6   1  14      140.15      123.78     12.55 o
   7   1  14      122.32       93.19     12.90 o
   8   1  14       55.98       76.04     13.46 o
   9   1  14       64.85       42.62     12.36 o
  10   1  14        2.20       11.54     13.67 o
  11   1  14        0.07        5.49     12.67 o
 -11   2  14       70.11       57.14     14.26 o
 -10   2  14        0.85       -4.56     10.61 o
  -9   2  14        5.84      -10.24     10.37 o
  -8   2  14        7.16       33.53     22.44 o
  -7   2  14       90.94       88.86     13.18 o
  -6   2  14        0.12        8.50     14.55 o
  -5   2  14       16.21        6.32      8.88 o
  -4   2  14       16.90       26.66      9.51 o
  -3   2  14       51.08       60.78     10.58 o
  -2   2  14       91.30       83.55     10.52 o
  -1   2  14       13.56       21.20      8.34 o
   0   2  14       11.95        5.09      8.50 o
   1   2  14       19.26       14.36      8.29 o
   2   2  14       50.11       50.98      9.75 o
   3   2  14       24.81        7.98      8.41 o
   4   2  14        0.24       -2.48      7.82 o
   5   2  14        1.06       -8.73      7.89 o
   6   2  14        2.80       -2.41      8.30 o
   7   2  14        0.10      -17.43     11.62 o
   8   2  14       43.92       29.83     12.11 o
   9   2  14        0.95       -2.79     11.53 o
  10   2  14       42.56       37.46     13.69 o
  -8   3  14       28.00       42.49     13.73 o
  -7   3  14       30.79       33.17     10.79 o
  -6   3  14      137.50      179.58     17.30 o
  -5   3  14        1.82        5.94     10.23 o
  -4   3  14       44.92       40.13     11.72 o
  -3   3  14        9.57        2.42      8.67 o
  -2   3  14        6.27       15.56      9.12 o
  -1   3  14       11.23       17.68     11.86 o
   0   3  14       18.51       14.48     10.75 o
   1   3  14        0.48       11.77     10.08 o
   2   3  14        0.39       -2.25      8.49 o
   3   3  14        0.59        4.52      8.61 o
   4   3  14        0.30       -4.32      8.39 o
   5   3  14        0.00       -6.13      9.75 o
   6   3  14        0.10       -0.73     10.29 o
   7   3  14        4.47        9.37     10.78 o
 -11   0  15        0.23       -1.02     16.90 o
  -9   0  15       20.02       54.60     40.55 o
  -7   0  15        0.02       13.03     15.45 o
  -5   0  15      430.43      456.19     38.47 o
  -3   0  15       50.13       59.76     14.51 o
  -1   0  15       33.63       59.89     15.03 o
   1   0  15      214.65      230.86     34.97 o
   3   0  15      189.03      189.27     21.44 o
   5   0  15      299.95      275.06     27.14 o
   7   0  15       21.15       12.35     16.30 o
   9   0  15       62.02       57.02     21.58 o
  11   0  15        0.23      -11.18     17.00 o
 -12   1  15        0.05        1.70     11.67 o
 -11   1  15       13.58       -0.35      8.82 o
 -10   1  15        0.99       14.27      9.47 o
  -9   1  15       25.54       37.67     10.81 o
  -8   1  15       47.78       52.18     11.30 o
  -7   1  15       19.64       15.27     11.09 o
  -6   1  15        9.51       20.65     10.09 o
  -5   1  15       50.59       51.96     21.94 o
  -4   1  15       61.57       47.94      9.47 o
  -3   1  15      131.27      131.93     12.40 o
  -2   1  15      307.83      300.69     15.45 o
  -1   1  15      146.69      147.30     11.96 o
   0   1  15        0.03       -8.64      6.94 o
   1   1  15      176.29      187.93     12.88 o
   2   1  15       25.41       18.32      8.69 o
   3   1  15        6.56       -4.30      8.12 o
   4   1  15        1.52      -12.28      8.19 o
   5   1  15       46.74       54.06     12.29 o
   6   1  15       25.75       22.22     10.98 o
   7   1  15      104.89      124.24     15.81 o
   8   1  15       12.59        2.35     10.94 o
   9   1  15        6.99       19.26     12.07 o
  10   1  15        8.04       -4.87     11.80 o
 -10   2  15       32.15       30.77     13.41 o
  -9   2  15        0.14        8.15     11.86 o
  -8   2  15       11.77       19.46     11.78 o
  -7   2  15        6.78       27.05     12.33 o
  -6   2  15        6.66       17.22     10.82 o
  -5   2  15        0.05      -10.24      9.84 o
  -4   2  15        2.49        1.92      8.69 o
  -3   2  15       50.58       59.42     12.30 o
  -2   2  15       36.46       54.61     10.03 o
  -1   2  15       64.58       61.60     10.22 o
   0   2  15       21.01       19.19      8.67 o
   1   2  15       37.68       37.14      9.46 o
   2   2  15       22.09       17.67      8.68 o
   3   2  15        9.05        3.11     10.60 o
   4   2  15        3.95        1.38      9.60 o
   5   2  15       37.26       28.03     10.74 o
   6   2  15        7.52        5.17     11.19 o
   7   2  15       18.73       11.56     12.73 o
   8   2  15       18.21        8.74     11.97 o
   9   2  15        4.49       -2.94     11.97 o
  -7   3  15        1.25        7.10     11.86 o
  -6   3  15       12.66       17.23     14.55 o
  -5   3  15       18.62       24.44     10.77 o
  -4   3  15        0.58       16.57     15.15 o
  -3   3  15        0.09       15.03     18.69 o
  -2   3  15        0.53       -5.73     10.18 o
  -1   3  15        0.43       -9.76      9.76 o
   0   3  15        1.92        2.55      9.95 o
   1   3  15       10.30        4.38     10.77 o
   2   3  15        4.38       12.69      9.65 o
   3   3  15        5.60       -2.98      9.07 o
   4   3  15       11.55        3.33     10.36 o
   5   3  15        9.10       29.86     11.49 o
   6   3  15        0.12        3.95     12.46 o
 -10   0  16       33.14       17.26     18.21 o
  -8   0  16       76.33       81.87     21.55 o
  -6   0  16        3.78       21.81     19.20 o
  -4   0  16       84.08       61.17     15.57 o
  -2   0  16       48.37       39.79     14.37 o
   0   0  16      377.90      487.68     33.08 o
   2   0  16      107.92      101.94     24.31 o
   4   0  16      178.31      162.45     22.34 o
   6   0  16       19.04       22.93     17.88 o
   8   0  16       10.48      -23.75     19.03 o
 -10   1  16        0.54        0.71     10.28 o
  -9   1  16        0.82       -4.51      9.56 o
  -8   1  16       32.39       44.17     13.42 o
  -7   1  16        8.49       34.06     12.24 o
  -6   1  16        0.09       13.99     10.10 o
  -5   1  16        2.61       -2.18      9.58 o
  -4   1  16        4.77        0.91      9.43 o
  -3   1  16        7.83       17.66     10.31 o
  -2   1  16       44.90       44.97     11.05 o
  -1   1  16        1.12        4.31      9.23 o
   0   1  16        4.52        6.62      9.76 o
   1   1  16       54.80       46.97     11.61 o
   2   1  16       15.67       13.97     10.71 o
   3   1  16      113.74      107.73     14.54 o
   4   1  16        0.06       -6.20      9.92 o
   5   1  16        5.87       10.72     10.50 o
   6   1  16       13.24        6.70     11.10 o
   7   1  16       26.69        9.34     11.14 o
   8   1  16       93.62       92.04     17.03 o
   9   1  16       11.34       20.36     13.89 o
  -8   2  16        5.64       15.60     12.43 o
  -7   2  16        1.85       10.59     12.34 o
  -6   2  16        1.78       -3.48     11.29 o
  -5   2  16        0.68        7.24     11.44 o
  -4   2  16        6.10       -1.24     10.05 o
  -3   2  16       15.15        5.11     10.09 o
  -2   2  16        3.72       -9.14      9.63 o
  -1   2  16        8.43       11.09     10.41 o
   0   2  16        3.50       -6.96      9.50 o
   1   2  16       11.54        2.91     14.21 o
   2   2  16       36.44       36.03     12.23 o
   3   2  16        0.04      -11.48     10.44 o
   4   2  16       10.76       33.13     12.41 o
   5   2  16        0.01      -15.38     10.26 o
   6   2  16        6.15       -3.12     11.39 o
   7   2  16        5.38       18.24     13.59 o
  -4   3  16        3.14        2.78     13.85 o
  -3   3  16        1.85       11.26     14.10 o
  -2   3  16        0.11      -18.17     12.11 o
  -1   3  16        3.74       21.44     12.76 o
   0   3  16        1.08       -7.47     11.43 o
   1   3  16        7.37        2.37     12.45 o
   2   3  16        2.61       -1.09     11.52 o
   3   3  16        0.00       14.66     11.96 o
  -9   0  17        5.25       -8.39     16.31 o
  -7   0  17        0.39        6.33     17.05 o
  -5   0  17       93.07       97.68     27.26 o
  -3   0  17       28.33       13.50     16.92 o
  -1   0  17        2.59        5.42     12.69 o
   1   0  17        6.49       24.43     17.40 o
   3   0  17        4.58       14.47     17.54 o
   5   0  17       17.91       12.18     16.96 o
   7   0  17        9.31        7.37     17.37 o
  -9   1  17        6.24       22.88     15.90 o
  -8   1  17        4.69       45.43     23.88 o
  -7   1  17        0.57       14.38     11.87 o
  -6   1  17       25.08       37.11     12.00 o
  -5   1  17        2.85       26.87     10.79 o
  -4   1  17        0.43        3.14      9.68 o
  -3   1  17       16.02       18.78     10.53 o
  -2   1  17        8.78       12.53     10.33 o
  -1   1  17       75.31      106.54     14.29 o
   0   1  17        0.09       -9.13      9.51 o
   1   1  17       43.41       29.38     11.38 o
   2   1  17        7.34       19.17     11.03 o
   3   1  17        3.43        3.45     10.91 o
   4   1  17        7.81        4.70     10.79 o
   5   1  17        2.89       -7.51     10.66 o
   6   1  17        0.01       -2.29     11.64 o
   7   1  17        8.99        7.32     12.54 o
  -6   2  17       19.15        7.59     12.64 o
  -5   2  17        4.86       -2.51     13.98 o
  -4   2  17       12.82        7.90     12.58 o
  -3   2  17        6.38       -7.17     11.82 o
  -2   2  17        0.41       -3.73     11.33 o
  -1   2  17       16.55       -6.19     13.56 o
   0   2  17       12.77        6.68     11.30 o
   1   2  17        7.81       14.71     11.68 o
   2   2  17       21.67       41.28     13.43 o
   3   2  17        9.45       13.97     15.54 o
   4   2  17        1.80        3.78     12.68 o
   5   2  17        0.34       -5.09     12.39 o
  -6   0  18        3.97       -8.51     27.42 o
  -4   0  18        0.65       -7.92     19.88 o
  -2   0  18        8.67        2.01     35.31 o
   0   0  18      175.20      165.62     27.85 o
   2   0  18        0.27       -8.37     22.03 o
   4   0  18       10.85       -9.13     16.50 o
   6   0  18        0.20        2.57     18.18 o
  -7   1  18        1.54        7.27     15.20 o
  -6   1  18        0.57        1.04     14.65 o
  -5   1  18        0.88       -0.52     10.36 o
  -4   1  18        2.58        2.79     10.31 o
  -3   1  18       13.66        0.73     10.77 o
  -2   1  18        0.64       -5.16     10.66 o
  -1   1  18        0.17        0.11     11.00 o
   0   1  18        3.89        8.56     11.22 o
   1   1  18       28.11       16.61     11.93 o
   2   1  18        0.01      -12.02     10.56 o
   3   1  18        8.08       28.28     12.04 o
   4   1  18        4.78       18.98     12.75 o
   5   1  18        1.63        2.16     12.46 o
  -3   2  18        1.22       17.05     13.64 o
  -2   2  18        0.23      -17.78     11.85 o
  -1   2  18        1.25        0.70     12.89 o
   0   2  18        4.28        4.77     13.33 o
   1   2  18        0.05       -9.26     12.83 o
  -3   0  19        0.18       20.46     18.39 o
  -1   0  19       12.47        9.81     18.86 o
   1   0  19       16.04       69.41     22.82 o
   3   0  19       49.05       85.16     54.60 o
  -3   1  19        8.59       10.96     15.24 o
  -2   1  19       23.20       12.78     15.73 o
  -1   1  19        1.05      -19.07     12.72 o
   0   1  19        0.06       -6.38     13.98 o
   1   1  19        7.06       -5.20     17.85 o
 
